# Supplementary material for: Use of high‐density SNP data to identify patterns of diversity and signatures of selection in broiler chickens
Source: J Anim Breed Genet. 2016 Jun 28;134(2):87–97. doi: 10.1111/jbg.12228 (PMC5363361; doi:10.1111/jbg.12228)
Supplement: Supplementary file 2 — Table S2 Genes extracted from zero diversity regions (Table 1). [file JBG-134-87-s002.xlsx]

## Sheet: Sheet1
Supplementary Table 2
Genes overlapping with region 1	Source - Ensembl Biomart
1	6.5972e+07	66000000
Ensembl Gene ID	Chr	Start (bp)	End (bp)	Gene Name	Description
ENSGALG00000026329	1	65992614	65992723	gga-mir-6608-1	gga-mir-6608-1 [Source:miRBase;Acc:MI0022427]
ENSGALG00000028449	1	65986597	65986706	gga-mir-6608-2	gga-mir-6608-1 [Source:miRBase;Acc:MI0022427]
Genes overlapping with region 2
1	77.584	77.608
Ensembl Gene ID	Chr	Start (bp)	End (bp)	Gene Name	Description
ENSGALG00000022907	1	77587818	77601499		Uncharacterized protein [Source:UniProtKB/TrEMBL;Acc:E1C980]
Genes overlapping with region 3
1	139.28	139.328
No Genes Found
Genes overlapping with region 4
2	52782000	52808000
Ensembl Gene ID	Chr	Start (bp)	End (bp)	Gene Name	Description
ENSGALG00000012369	2	52757783	53010513	TPK1	thiamin pyrophosphokinase 1 [Source:HGNC Symbol;Acc:17358]
Genes overlapping with region 5
2	135362000	135386000
Ensembl Gene ID	Chr	Start (bp)	End (bp)	Gene Name	Description
ENSGALG00000026222	2	135233743	135377756		Uncharacterized protein [Source:UniProtKB/TrEMBL;Acc:R4GH04]
Genes overlapping with region 6
4	85260000	85298000
Ensembl Gene ID	Chr	Start (bp)	End (bp)	Gene Name	Description
ENSGALG00000015816	4	85223253	85302649	CD8A	Gallus gallus CD8a molecule (CD8A), mRNA. [Source:RefSeq mRNA;Acc:NM_205235]
ENSGALG00000015816	4	85223253	85302649	CD8A	Gallus gallus CD8a molecule (CD8A), mRNA. [Source:RefSeq mRNA;Acc:NM_205235]
ENSGALG00000015900	4	85237877	85275284		Uncharacterized protein [Source:UniProtKB/TrEMBL;Acc:F1NX38]
ENSGALG00000026496	4	85249081	85356479		Uncharacterized protein [Source:UniProtKB/TrEMBL;Acc:R4GFG8]
ENSGALG00000013492	4	85268815	85269673		Uncharacterized protein [Source:UniProtKB/TrEMBL;Acc:H9L059]
ENSGALG00000029065	4	85276393	85286164		Uncharacterized protein [Source:UniProtKB/TrEMBL;Acc:R4GFT0]
ENSGALG00000028464	4	85286779	85292760		Uncharacterized protein [Source:UniProtKB/TrEMBL;Acc:R4GLH3]
Genes overlapping with region 7
5	48906000	48936000
No Genes Found
