# Supplementary material for: Use of high‐density SNP data to identify patterns of diversity and signatures of selection in broiler chickens
Source: J Anim Breed Genet. 2016 Jun 28;134(2):87–97. doi: 10.1111/jbg.12228 (PMC5363361; doi:10.1111/jbg.12228)
Supplement: Supplementary file 3 — Table S3 Genes extracted from low diversity (<0.005) regions. [file JBG-134-87-s003.xlsx]

## Sheet: gene list
Supplementary Table 3
GeneID	Chr	GeneStart	GeneEnd	GeneName	Description
ENSGALG00000008526	1	18537716	18596571	BRD1	bromodomain-containing protein 1 [Source:RefSeq peptide;Acc:NP_001186411]
ENSGALG00000028360	1	42095834	42213439	MGAT4C	MGAT4 family, member C [Source:HGNC Symbol;Acc:HGNC:30871]
ENSGALG00000012050	1	49977775	50105059	TNRC6B	trinucleotide repeat containing 6B [Source:HGNC Symbol;Acc:HGNC:29190]
ENSGALG00000012056	1	50154190	50196801	GRAP2	GRB2-related adaptor protein 2 [Source:HGNC Symbol;Acc:HGNC:4563]
ENSGALG00000012520	1	51419978	51430209	NCF4	neutrophil cytosol factor 4 [Source:RefSeq peptide;Acc:NP_001034361]
ENSGALG00000026473	1	54543813	54741556	CHST11	carbohydrate (chondroitin 4) sulfotransferase 11 [Source:HGNC Symbol;Acc:HGNC:17422]
ENSGALG00000012751	1	54927408	55004223	STAB2	stabilin 2 [Source:HGNC Symbol;Acc:HGNC:18629]
ENSGALG00000012754	1	55229689	55269638	PAH	phenylalanine-4-hydroxylase [Source:RefSeq peptide;Acc:NP_001001298]
ENSGALG00000012755	1	55432530	55480957	IGF-I	Insulin-like growth factor I [Source:UniProtKB/Swiss-Prot;Acc:P18254]
ENSGALG00000012756	1	55520474	55569389	PARPBP	PCNA-interacting partner [Source:UniProtKB/Swiss-Prot;Acc:Q5ZKL9]
ENSGALG00000012759	1	55569414	55593570	NUP37	nucleoporin Nup37 [Source:RefSeq peptide;Acc:NP_001264321]
ENSGALG00000012760	1	55601447	55616701	CCDC53	coiled-coil domain containing 53 [Source:HGNC Symbol;Acc:HGNC:24256]
ENSGALG00000012761	1	55643576	55658917	DRAM1	DNA-damage regulated autophagy modulator 1 [Source:HGNC Symbol;Acc:HGNC:25645]
ENSGALG00000014324	1	75323723	75331877	SLC2A3	solute carrier family 2, facilitated glucose transporter member 3 [Source:RefSeq peptide;Acc:NP_990842]
ENSGALG00000014467	1	76630627	76633759	COPS7A	COP9 signalosome complex subunit 7a [Source:RefSeq peptide;Acc:NP_001025946]
ENSGALG00000014468	1	76644865	76651986	MLF2	myeloid leukemia factor 2 [Source:RefSeq peptide;Acc:NP_001025947]
ENSGALG00000014776	1	78144281	78232413	TBX15	T-box 15 [Source:HGNC Symbol;Acc:HGNC:11594]
ENSGALG00000027337	1	82576247	82588250	CLDND1	claudin domain-containing protein 1 [Source:RefSeq peptide;Acc:NP_001012838]
ENSGALG00000015351	1	86037078	86159219	CBLB	Cbl proto-oncogene B, E3 ubiquitin protein ligase [Source:HGNC Symbol;Acc:HGNC:1542]
ENSGALG00000015891	1	104404065	104411097	C1H21ORF59	uncharacterized protein LOC418497 [Source:RefSeq peptide;Acc:NP_001006258]
ENSGALG00000016020	1	105365175	105370830	CLIC6	chloride intracellular channel 6 [Source:HGNC Symbol;Acc:HGNC:2065]
ENSGALG00000016794	1	134393340	134425489	MRPS9	28S ribosomal protein S9, mitochondrial isoform 1 [Source:RefSeq peptide;Acc:NP_001264686]
ENSGALG00000016795	1	134450449	134476912	TGFBRAP1	transforming growth factor, beta receptor associated protein 1 [Source:HGNC Symbol;Acc:HGNC:16836]
ENSGALG00000016796	1	134481595	134496274	C1H2ORF49	ashwin [Source:RefSeq peptide;Acc:NP_001025984]
ENSGALG00000016797	1	134496864	134536397	FHL2	four and a half LIM domains 2 [Source:HGNC Symbol;Acc:HGNC:3703]
ENSGALG00000016800	1	134771683	134776149	C2orf40	chromosome 2 open reading frame 40 [Source:HGNC Symbol;Acc:HGNC:24642]
ENSGALG00000016801	1	134781803	134837592	UXS1	UDP-glucuronate decarboxylase 1 [Source:HGNC Symbol;Acc:HGNC:17729]
ENSGALG00000016803	1	135007544	135053400	ST6GAL2	beta-galactoside alpha-2,6-sialyltransferase 2 [Source:RefSeq peptide;Acc:NP_001161219]
ENSGALG00000017196	1	182482927	182637932	ARHGAP42	Rho GTPase activating protein 42 [Source:HGNC Symbol;Acc:HGNC:26545]
ENSGALG00000017197	1	182715565	183138508	FAR-2	contactin-5 precursor [Source:RefSeq peptide;Acc:NP_989943]
ENSGALG00000013489	1	184173879	184187013	CCDC82	coiled-coil domain containing 82 [Source:HGNC Symbol;Acc:HGNC:26282]
ENSGALG00000007125	2	13068736	13498548	PARD3	partitioning defective 3 homolog [Source:RefSeq peptide;Acc:NP_001034369]
ENSGALG00000007864	2	17331978	17388781	ARMC3	armadillo repeat containing 3 [Source:HGNC Symbol;Acc:HGNC:30964]
ENSGALG00000010770	2	26871392	26920922	SCIN	Adseverin [Source:UniProtKB/Swiss-Prot;Acc:Q5ZIV9]
ENSGALG00000010854	2	29228468	29653602	HDAC9	histone deacetylase 9 [Source:RefSeq peptide;Acc:NP_001026152]
ENSGALG00000012224	2	48768263	49058756	PDE1C	phosphodiesterase 1C, calmodulin-dependent 70kDa [Source:HGNC Symbol;Acc:HGNC:8776]
ENSGALG00000012369	2	52757783	53010513	TPK1	thiamin pyrophosphokinase 1 [Source:HGNC Symbol;Acc:HGNC:17358]
ENSGALG00000012405	2	54361039	54396308	EZH2	enhancer of zeste 2 polycomb repressive complex 2 subunit [Source:HGNC Symbol;Acc:HGNC:3527]
ENSGALG00000012683	2	60324506	60357712	RNF144B	ring finger protein 144B [Source:HGNC Symbol;Acc:HGNC:21578]
ENSGALG00000012684	2	60407238	60424690	DEK	protein DEK [Source:RefSeq peptide;Acc:NP_001012578]
ENSGALG00000012917	2	69347372	69444035	CDH6	Cadherin-6 [Source:UniProtKB/Swiss-Prot;Acc:Q90762]
ENSGALG00000012952	2	75347266	75348000	BASP1	Brain acid soluble protein 1 homolog [Source:UniProtKB/Swiss-Prot;Acc:P23614]
ENSGALG00000013568	2	89372989	89395602	NR4A3	nuclear receptor subfamily 4, group A, member 3 [Source:HGNC Symbol;Acc:HGNC:7982]
ENSGALG00000013708	2	91938567	91949880	CYB5A	Cytochrome b5 [Source:UniProtKB/Swiss-Prot;Acc:P00174]
ENSGALG00000013729	2	92484359	92551804	NETO1	neuropilin (NRP) and tolloid (TLL)-like 1 [Source:HGNC Symbol;Acc:HGNC:13823]
ENSGALG00000019509	2	94088925	94213373	CCDC102B	coiled-coil domain containing 102B [Source:HGNC Symbol;Acc:HGNC:26295]
ENSGALG00000013757	2	94235832	94263036	TMX3	thioredoxin-related transmembrane protein 3 [Source:HGNC Symbol;Acc:HGNC:24718]
ENSGALG00000013889	2	96468713	96481814	RNMT	RNA (guanine-7-) methyltransferase [Source:HGNC Symbol;Acc:HGNC:10075]
ENSGALG00000013887	2	96482752	96500035	C2H18ORF19	Protein FAM210A [Source:UniProtKB/Swiss-Prot;Acc:Q5ZML6]
ENSGALG00000013785	2	97223419	97337791	GNAL	guanine nucleotide binding protein (G protein), alpha activating activity polypeptide, olfactory type [Source:RefSeq peptide;Acc:NP_001008746]
ENSGALG00000013954	2	97607396	97902750	PIEZO2	piezo-type mechanosensitive ion channel component 2 [Source:HGNC Symbol;Acc:HGNC:26270]
ENSGALG00000000894	2	98186705	98213801	APCDD1	Protein APCDD1 [Source:UniProtKB/Swiss-Prot;Acc:Q5R2I8]
ENSGALG00000014998	2	102547506	102613612	CABLES1	Cdk5 and Abl enzyme substrate 1 [Source:HGNC Symbol;Acc:HGNC:25097]
ENSGALG00000015325	2	110707007	110743488	TMEM68	transmembrane protein 68 [Source:RefSeq peptide;Acc:NP_001026192]
ENSGALG00000015673	2	119025058	119150906	ZFHX4	zinc finger homeobox 4 [Source:HGNC Symbol;Acc:HGNC:30939]
ENSGALG00000015930	2	125623603	125630097	RBM12B	RNA-binding protein 12B [Source:RefSeq peptide;Acc:NP_001026115]
ENSGALG00000015940	2	125632568	125659384	TMEM67	transmembrane protein 67 [Source:HGNC Symbol;Acc:HGNC:28396]
ENSGALG00000016394	2	136937865	136952782	HAS2	hyaluronan synthase 2 [Source:RefSeq peptide;Acc:NP_990137]
ENSGALG00000016369	2	137644051	137668702	FBXO32	F-box only protein 32 [Source:RefSeq peptide;Acc:NP_001026127]
ENSGALG00000016246	2	140989921	141021182	KCNQ3	potassium channel, voltage gated KQT-like subfamily Q, member 3 [Source:HGNC Symbol;Acc:HGNC:6297]
ENSGALG00000016161	2	146571927	146986116	TSNARE1	t-SNARE domain containing 1 [Source:HGNC Symbol;Acc:HGNC:26437]
ENSGALG00000016154	2	147589017	147590231	ARC	Activity-regulated cytoskeleton-associated protein [Source:UniProtKB/Swiss-Prot;Acc:Q8AWC3]
ENSGALG00000026475	2	147883994	147890790	SLURP1	secreted LY6/PLAUR domain containing 1 [Source:HGNC Symbol;Acc:HGNC:18746]
ENSGALG00000016152	2	147927176	147933270	LY6E	lymphocyte antigen 6E precursor [Source:RefSeq peptide;Acc:NP_990106]
ENSGALG00000028847	2	148245437	148402417	ZC3H3	zinc finger CCCH domain-containing protein 3 [Source:RefSeq peptide;Acc:NP_001026756]
ENSGALG00000016130	2	148471808	148478481	PYCRL	pyrroline-5-carboxylate reductase-like [Source:HGNC Symbol;Acc:HGNC:25846]
ENSGALG00000016129	2	148480028	148483414	TSTA3	GDP-L-fucose synthase [Source:RefSeq peptide;Acc:NP_001264377]
ENSGALG00000007866	3	1831202	1886847	BCL11A	B-cell lymphoma/leukemia 11A [Source:RefSeq peptide;Acc:NP_001026202]
ENSGALG00000008416	3	3758785	3848905	CFAP61	cilia and flagella associated protein 61 [Source:HGNC Symbol;Acc:HGNC:15872]
ENSGALG00000008429	3	3848783	3861925	CRNKL1	crooked neck pre-mRNA splicing factor 1 [Source:HGNC Symbol;Acc:HGNC:15762]
ENSGALG00000008947	3	13125328	13287642	PAK7	Gallus gallus p21 protein (Cdc42/Rac)-activated kinase 7 (PAK7), mRNA. [Source:RefSeq mRNA;Acc:NM_001199409]
ENSGALG00000008918	3	13291087	13299548	LAMP5	lysosomal-associated membrane protein family, member 5 [Source:HGNC Symbol;Acc:HGNC:16097]
ENSGALG00000008907	3	13302980	13394073	PLCB4	1-phosphatidylinositol-4,5-bisphosphate phosphodiesterase beta-4 [Source:RefSeq peptide;Acc:NP_001186364]
ENSGALG00000009864	3	21605815	21621949	TRAF-5	TNF receptor-associated factor 5 [Source:RefSeq peptide;Acc:NP_989550]
ENSGALG00000009871	3	21628366	21650478	RCOR3	REST corepressor 3 [Source:HGNC Symbol;Acc:HGNC:25594]
ENSGALG00000009881	3	21878125	21999924	HHAT	hedgehog acyltransferase [Source:HGNC Symbol;Acc:HGNC:18270]
ENSGALG00000013683	3	50465764	50754522	ARID1B	AT rich interactive domain 1B (SWI1-like) [Source:HGNC Symbol;Acc:HGNC:18040]
ENSGALG00000015410	3	68268129	68295765	BVES	Blood vessel epicardial substance [Source:UniProtKB/Swiss-Prot;Acc:Q9DG23]
ENSGALG00000026761	3	68308555	68388939	LIN28B	Protein lin-28 homolog B [Source:UniProtKB/Swiss-Prot;Acc:Q45KJ4]
ENSGALG00000015898	3	79860207	79930603	MYO6	unconventional myosin-VI [Source:RefSeq peptide;Acc:NP_990066]
ENSGALG00000016524	3	104164895	104174351	CAD	carbamoyl-phosphate synthetase 2, aspartate transcarbamylase, and dihydroorotase [Source:HGNC Symbol;Acc:HGNC:1424]
ENSGALG00000026239	3	104177374	104181451	MPV17	MpV17 mitochondrial inner membrane protein [Source:HGNC Symbol;Acc:HGNC:7224]
ENSGALG00000004716	4	48270	56854	ZC4H2	zinc finger, C4H2 domain containing [Source:HGNC Symbol;Acc:HGNC:24931]
ENSGALG00000004537	4	1004238	1019700	EFNB1	Gallus gallus ephrin-B1 (EFNB1), mRNA. [Source:RefSeq mRNA;Acc:NM_205035]
ENSGALG00000005775	4	2420806	2446853	TEX11	testis expressed 11 [Source:HGNC Symbol;Acc:HGNC:11733]
ENSGALG00000007240	4	9570163	9573092	TRAIL-LIKE	TNF-related apoptosis inducing ligand-like protein precursor [Source:RefSeq peptide;Acc:NP_989922]
ENSGALG00000007269	4	10725032	10784779	GABRA3	gamma-aminobutyric acid (GABA) A receptor, alpha 3 [Source:HGNC Symbol;Acc:HGNC:4077]
ENSGALG00000020292	4	10807767	10840783	GABRE	Gamma-aminobutyric acid receptor subunit gamma-4 [Source:UniProtKB/Swiss-Prot;Acc:P34904]
ENSGALG00000007282	4	10889950	10892483	CNGA2	cyclic nucleotide gated channel alpha 2 [Source:HGNC Symbol;Acc:HGNC:2149]
ENSGALG00000027977	4	10906727	10913244	PRRG3	proline rich Gla (G-carboxyglutamic acid) 3 (transmembrane) [Source:HGNC Symbol;Acc:HGNC:30798]
ENSGALG00000007309	4	10917000	10918178	RIPPLY1	ripply transcriptional repressor 1 [Source:HGNC Symbol;Acc:HGNC:25117]
ENSGALG00000007311	4	10920322	10922848	CLDN2	claudin-2 [Source:RefSeq peptide;Acc:NP_001264551]
ENSGALG00000008074	4	13580719	13646154	AMMECR1	Alport syndrome, mental retardation, midface hypoplasia and elliptocytosis chromosomal region gene 1 [Source:HGNC Symbol;Acc:HGNC:467]
ENSGALG00000008266	4	13941226	14062603	COL4A6	collagen, type IV, alpha 6 [Source:HGNC Symbol;Acc:HGNC:2208]
ENSGALG00000008282	4	14062455	14074464	ATG4A	Cysteine protease ATG4A [Source:UniProtKB/Swiss-Prot;Acc:Q5ZIW7]
ENSGALG00000008287	4	14074591	14077422	PSMD10	26S proteasome non-ATPase regulatory subunit 10 [Source:RefSeq peptide;Acc:NP_001264835]
ENSGALG00000008290	4	14082032	14102447	VSIG1	V-set and immunoglobulin domain-containing protein 1 precursor [Source:RefSeq peptide;Acc:NP_001001745]
ENSGALG00000008888	4	16972376	17142642	IL1RAPL2	interleukin 1 receptor accessory protein-like 2 [Source:HGNC Symbol;Acc:HGNC:5997]
ENSGALG00000008990	4	17262602	17284868	CXorf57	chromosome X open reading frame 57 [Source:HGNC Symbol;Acc:HGNC:25486]
ENSGALG00000026919	4	17287798	17328258	RNF128	ring finger protein 128, E3 ubiquitin protein ligase [Source:HGNC Symbol;Acc:HGNC:21153]
ENSGALG00000009241	4	19535952	19539594	SFRP2	secreted frizzled-related protein 2 precursor [Source:RefSeq peptide;Acc:NP_990104]
ENSGALG00000009268	4	19803833	19811032	FGG	fibrinogen, gamma chain precursor [Source:RefSeq peptide;Acc:NP_990320]
ENSGALG00000009276	4	19868514	19870899	LRAT	lecithin retinol acyltransferase (phosphatidylcholine--retinol O-acyltransferase) [Source:HGNC Symbol;Acc:HGNC:6685]
ENSGALG00000010596	4	38618456	38652708	TACR3	tachykinin receptor 3 [Source:HGNC Symbol;Acc:HGNC:11528]
ENSGALG00000011551	4	49427342	49435676	IGJ	immunoglobulin J polypeptide, linker protein for immunoglobulin alpha and mu polypeptides precursor [Source:RefSeq peptide;Acc:NP_989594]
ENSGALG00000011553	4	49439532	49441133	UTP3	UTP3, small subunit (SSU) processome component, homolog (S. cerevisiae) [Source:HGNC Symbol;Acc:HGNC:24477]
ENSGALG00000011564	4	49451498	49492658	RUFY3	RUN and FYVE domain containing 3 [Source:HGNC Symbol;Acc:HGNC:30285]
ENSGALG00000012036	4	56144608	56305629	CAMK2D	calcium/calmodulin-dependent protein kinase type II delta chain [Source:RefSeq peptide;Acc:NP_001034389]
ENSGALG00000012211	4	57807176	57923545	PDLIM5	PDZ and LIM domain protein 5 [Source:RefSeq peptide;Acc:NP_001026320]
ENSGALG00000012227	4	59392904	59415610	TSPAN5	tetraspanin 5 [Source:HGNC Symbol;Acc:HGNC:17753]
ENSGALG00000028828	4	59497316	59530000	EIF4E	eukaryotic translation initiation factor 4E [Source:HGNC Symbol;Acc:HGNC:3287]
ENSGALG00000020160	4	59572341	59590088	ADH6	alcohol dehydrogenase 6 [Source:RefSeq peptide;Acc:NP_990423]
ENSGALG00000013468	4	60925661	60939133	TLR3	toll-like receptor 3 precursor [Source:RefSeq peptide;Acc:NP_001011691]
ENSGALG00000013503	4	60946455	60963595	FAM149A	family with sequence similarity 149, member A [Source:HGNC Symbol;Acc:HGNC:24527]
ENSGALG00000013535	4	60965220	60977430	CYP4V2	cytochrome P450, family 4, subfamily V, polypeptide 2 [Source:RefSeq peptide;Acc:NP_001001879]
ENSGALG00000013571	4	60984023	61001007	F11	coagulation factor XI [Source:HGNC Symbol;Acc:HGNC:3529]
ENSGALG00000013576	4	61227165	61276241	Mel1a	Melatonin receptor type 1A [Source:UniProtKB/Swiss-Prot;Acc:P49285]
ENSGALG00000013579	4	61301849	61399322	FAT1	FAT atypical cadherin 1 [Source:HGNC Symbol;Acc:HGNC:3595]
ENSGALG00000013602	4	62415272	62454503	PCM1	Pericentriolar material 1 protein [Source:UniProtKB/Swiss-Prot;Acc:Q8AV28]
ENSGALG00000013606	4	62470107	62480683	FGL1	Gallus gallus fibrinogen-like 1 (FGL1), mRNA. [Source:RefSeq mRNA;Acc:NM_001277819]
ENSGALG00000013615	4	62557973	62607677	MTUS1	microtubule associated tumor suppressor 1 [Source:HGNC Symbol;Acc:HGNC:29789]
ENSGALG00000013627	4	62636730	62652254	SLC7A2	low affinity cationic amino acid transporter 2 [Source:RefSeq peptide;Acc:NP_001186031]
ENSGALG00000013641	4	62708778	62738004	MTMR7	myotubularin related protein 7 [Source:HGNC Symbol;Acc:HGNC:7454]
ENSGALG00000013646	4	62745393	62757106	VPS37A	vacuolar protein sorting 37 homolog A (S. cerevisiae) [Source:HGNC Symbol;Acc:HGNC:24928]
ENSGALG00000013649	4	62758274	62777681	CNOT7	CCR4-NOT transcription complex subunit 7 [Source:UniProtKB/Swiss-Prot;Acc:Q5ZJV9]
ENSGALG00000013655	4	62787144	62814535	ZDHHC2	zinc finger, DHHC-type containing 2 [Source:HGNC Symbol;Acc:HGNC:18469]
ENSGALG00000013661	4	62820274	62869495	MICU3	mitochondrial calcium uptake family, member 3 [Source:HGNC Symbol;Acc:HGNC:27820]
ENSGALG00000013663	4	62875510	62879757	FGF20	fibroblast growth factor 20 [Source:HGNC Symbol;Acc:HGNC:3677]
ENSGALG00000013674	4	63228829	63342046	TUSC3	tumor suppressor candidate 3 [Source:HGNC Symbol;Acc:HGNC:30242]
ENSGALG00000013684	4	63469831	63819243	SGCZ	sarcoglycan, zeta [Source:HGNC Symbol;Acc:HGNC:14075]
ENSGALG00000013715	4	63979467	64199133	DLC1	DLC1 Rho GTPase activating protein [Source:HGNC Symbol;Acc:HGNC:2897]
ENSGALG00000026794	4	64216397	64317827	KIAA1456	KIAA1456 [Source:HGNC Symbol;Acc:HGNC:26725]
ENSGALG00000014349	4	71188250	71439793	PCDH7	protocadherin 7 [Source:HGNC Symbol;Acc:HGNC:8659]
ENSGALG00000014421	4	75401346	75452145	LCORL	Ligand-dependent nuclear receptor corepressor-like protein [Source:UniProtKB/Swiss-Prot;Acc:Q5ZJK5]
ENSGALG00000015816	4	85223253	85302649	CD8A	Gallus gallus CD8a molecule (CD8A), mRNA. [Source:RefSeq mRNA;Acc:NM_205235]
ENSGALG00000009491	5	27669061	28011671	RAD51B	RAD51 paralog B [Source:HGNC Symbol;Acc:HGNC:9822]
ENSGALG00000009799	5	30506655	30675196	MEIS3	Meis homeobox 3 [Source:HGNC Symbol;Acc:HGNC:29537]
ENSGALG00000010340	5	37609205	37728665	TTLL5	tubulin polyglutamylase TTLL5 [Source:RefSeq peptide;Acc:NP_001026375]
ENSGALG00000010572	5	40042540	40090213	TSHR	thyrotropin receptor isoform 1 precursor [Source:RefSeq peptide;Acc:NP_001180517]
ENSGALG00000011209	5	48312771	48378821	EVL	ena/VASP-like protein [Source:RefSeq peptide;Acc:NP_001006487]
ENSGALG00000011351	5	49388166	49393962	HSP90AA1	heat shock protein 90kDa alpha (cytosolic), class A member 1 [Source:HGNC Symbol;Acc:HGNC:5253]
ENSGALG00000011365	5	49412870	49456385	WDR20	WD repeat domain 20 [Source:HGNC Symbol;Acc:HGNC:19667]
ENSGALG00000012137	5	55979030	56032939	KTN1	kinectin [Source:RefSeq peptide;Acc:NP_990707]
ENSGALG00000012145	5	56060581	56068036	TBPL2	TATA box-binding protein-like protein 2 [Source:RefSeq peptide;Acc:NP_001092323]
ENSGALG00000012148	5	56069690	56086085	ATG14	autophagy related 14 [Source:HGNC Symbol;Acc:HGNC:19962]
ENSGALG00000012154	5	56090027	56126129	FBXO34	F-box only protein 34 [Source:RefSeq peptide;Acc:NP_001026384]
ENSGALG00000012165	5	56134600	56152967	DLGAP5	discs, large (Drosophila) homolog-associated protein 5 [Source:HGNC Symbol;Acc:HGNC:16864]
ENSGALG00000003249	6	8813773	8827110	CWF19L1	CWF19-like 1, cell cycle control (S. pombe) [Source:HGNC Symbol;Acc:HGNC:25613]
ENSGALG00000003289	6	8827168	8850022	CHUK	inhibitor of nuclear factor kappa-B kinase subunit alpha [Source:RefSeq peptide;Acc:NP_001012922]
ENSGALG00000005637	6	16379333	16476177	GBF1	golgi brefeldin A resistant guanine nucleotide exchange factor 1 [Source:HGNC Symbol;Acc:HGNC:4181]
ENSGALG00000006137	6	17831517	17965896	ARHGAP22	Rho GTPase activating protein 22 [Source:HGNC Symbol;Acc:HGNC:30320]
ENSGALG00000006865	6	20298088	20351673	IDE	insulin-degrading enzyme [Source:HGNC Symbol;Acc:HGNC:5381]
ENSGALG00000006912	6	20399921	20475228	CPEB3	cytoplasmic polyadenylation element binding protein 3 [Source:HGNC Symbol;Acc:HGNC:21746]
ENSGALG00000006935	6	20496813	20531909	BTAF1	BTAF1 RNA polymerase II, B-TFIID transcription factor-associated, 170kDa [Source:HGNC Symbol;Acc:HGNC:17307]
ENSGALG00000012407	7	31350097	31932431	LRP1B	low density lipoprotein receptor-related protein 1B [Source:HGNC Symbol;Acc:HGNC:6693]
ENSGALG00000012538	7	35531192	35536596	NR4A2	nuclear receptor subfamily 4, group A, member 2 [Source:HGNC Symbol;Acc:HGNC:7981]
ENSGALG00000012543	7	35565240	35605889	GPD2	glycerol-3-phosphate dehydrogenase 2 (mitochondrial) [Source:HGNC Symbol;Acc:HGNC:4456]
ENSGALG00000012555	7	35813624	35852384	CCDC148	coiled-coil domain containing 148 [Source:HGNC Symbol;Acc:HGNC:25191]
ENSGALG00000012561	7	35886563	35934124	PKP4	plakophilin-4 [Source:RefSeq peptide;Acc:NP_001006529]
ENSGALG00000012570	7	35982772	36031475	TANC1	tetratricopeptide repeat, ankyrin repeat and coiled-coil containing 1 [Source:HGNC Symbol;Acc:HGNC:29364]
ENSGALG00000012574	7	36025240	36049713	WDSUB1	WD repeat, SAM and U-box domain-containing protein 1 [Source:RefSeq peptide;Acc:NP_001026434]
ENSGALG00000012579	7	36053283	36160945	BAZ2B	bromodomain adjacent to zinc finger domain protein 2B [Source:RefSeq peptide;Acc:NP_990008]
ENSGALG00000012584	7	36187551	36206842	MARCH7	membrane-associated ring finger (C3HC4) 7, E3 ubiquitin protein ligase [Source:HGNC Symbol;Acc:HGNC:17393]
ENSGALG00000012587	7	36209704	36213218	NAA20	N(alpha)-acetyltransferase 20, NatB catalytic subunit [Source:HGNC Symbol;Acc:HGNC:15908]
ENSGALG00000001896	8	822750	960453	NTNG1	netrin G1 [Source:HGNC Symbol;Acc:HGNC:23319]
ENSGALG00000001972	8	1242820	1250448	PRPF38B	pre-mRNA processing factor 38B [Source:HGNC Symbol;Acc:HGNC:25512]
ENSGALG00000001983	8	1252809	1263823	FNDC7	fibronectin type III domain containing 7 [Source:HGNC Symbol;Acc:HGNC:26668]
ENSGALG00000002001	8	1264534	1289487	STXBP3	syntaxin-binding protein 3 [Source:RefSeq peptide;Acc:NP_001073202]
ENSGALG00000002169	9	1740426	1751264	PLEKHB2	pleckstrin homology domain-containing family B member 2 [Source:RefSeq peptide;Acc:NP_001026473]
ENSGALG00000021009	9	5200075	5200992	FOXL2	forkhead box protein L2 [Source:RefSeq peptide;Acc:NP_001012630]
ENSGALG00000023616	9	19387994	19398093	LRRC31	leucine rich repeat containing 31 [Source:HGNC Symbol;Acc:HGNC:26261]
ENSGALG00000009397	9	19401398	19405840	LRRIQ4	leucine-rich repeats and IQ motif containing 4 [Source:HGNC Symbol;Acc:HGNC:34298]
ENSGALG00000009402	9	19407378	19417536	LRRC34	leucine rich repeat containing 34 [Source:HGNC Symbol;Acc:HGNC:28408]
ENSGALG00000009409	9	19420353	19427241	MYNN	myoneurin [Source:HGNC Symbol;Acc:HGNC:14955]
ENSGALG00000004545	10	7807793	7874460	WDR72	WD repeat domain 72 [Source:HGNC Symbol;Acc:HGNC:26790]
ENSGALG00000006445	10	11900896	11979084	ARNT2	aryl-hydrocarbon receptor nuclear translocator 2 [Source:HGNC Symbol;Acc:HGNC:16876]
ENSGALG00000002313	11	1461223	1465272	SLC38A7	solute carrier family 38, member 7 [Source:HGNC Symbol;Acc:HGNC:25582]
ENSGALG00000002321	11	1467002	1476920	GOT2	aspartate aminotransferase, mitochondrial precursor [Source:RefSeq peptide;Acc:NP_990854]
ENSGALG00000026903	11	1479310	1484634	CALB2	Calretinin [Source:UniProtKB/Swiss-Prot;Acc:P07090]
ENSGALG00000002351	11	1485037	1493199	PNP	purine nucleoside phosphorylase [Source:HGNC Symbol;Acc:HGNC:7892]
ENSGALG00000002407	11	1537250	1641091	HYDIN	HYDIN, axonemal central pair apparatus protein [Source:HGNC Symbol;Acc:HGNC:19368]
ENSGALG00000002853	11	1970808	2023641	CFDP1	craniofacial development protein 1 [Source:RefSeq peptide;Acc:NP_001001189]
ENSGALG00000002861	11	2023935	2028067	TMEM170A	transmembrane protein 170A [Source:RefSeq peptide;Acc:NP_001074349]
ENSGALG00000002957	11	2028573	2035308	SLC12A3	solute carrier family 12 (sodium/chloride transporter), member 3 [Source:HGNC Symbol;Acc:HGNC:10912]
ENSGALG00000003010	11	2038584	2104274	NUP93	nuclear pore complex protein Nup93 [Source:RefSeq peptide;Acc:NP_001012544]
ENSGALG00000003163	11	2195648	2306313	GNAO1	Gallus gallus guanine nucleotide binding protein (G protein), alpha activating activity polypeptide O (GNAO1), mRNA. [Source:RefSeq mRNA;Acc:NM_001277550]
ENSGALG00000003309	11	2518960	2575181	NECAB2	N-terminal EF-hand calcium binding protein 2 [Source:HGNC Symbol;Acc:HGNC:23746]
ENSGALG00000003323	11	2590160	2594660	OSGIN1	oxidative stress induced growth inhibitor 1 [Source:HGNC Symbol;Acc:HGNC:30093]
ENSGALG00000003374	11	2732927	2776480	ESRP2	Epithelial splicing regulatory protein 2 [Source:UniProtKB/Swiss-Prot;Acc:Q5ZLR4]
ENSGALG00000003396	11	2799114	2841716	NFATC3	nuclear factor of activated T-cells, cytoplasmic, calcineurin-dependent 3 [Source:HGNC Symbol;Acc:HGNC:7777]
ENSGALG00000003407	11	2885819	2901993	DUS2	dihydrouridine synthase 2 [Source:HGNC Symbol;Acc:HGNC:26014]
ENSGALG00000003415	11	2901704	2903624	DDX28	DEAD (Asp-Glu-Ala-Asp) box polypeptide 28 [Source:HGNC Symbol;Acc:HGNC:17330]
ENSGALG00000021316	11	2960315	3007093	SLC12A4	solute carrier family 12 (potassium/chloride transporter), member 4 [Source:HGNC Symbol;Acc:HGNC:10913]
ENSGALG00000003560	11	3049759	3112852	SLC6A2	sodium-dependent noradrenaline transporter [Source:RefSeq peptide;Acc:NP_990047]
ENSGALG00000004297	12	3034084	3104011	DNAH1	dynein, axonemal, heavy chain 1 [Source:HGNC Symbol;Acc:HGNC:2940]
ENSGALG00000004366	12	3105787	3117227	BAP1	ubiquitin carboxyl-terminal hydrolase BAP1 [Source:RefSeq peptide;Acc:NP_001025761]
ENSGALG00000004476	12	3118857	3124115	SEMA3G	sema domain, immunoglobulin domain (Ig), short basic domain, secreted, (semaphorin) 3G [Source:HGNC Symbol;Acc:HGNC:30400]
ENSGALG00000000884	13	496480	503150	CXXC5	CXXC finger protein 5 [Source:HGNC Symbol;Acc:HGNC:26943]
ENSGALG00000000946	13	928207	957649	PFDN1	prefoldin subunit 1 isoform 1 [Source:RefSeq peptide;Acc:NP_001264075]
ENSGALG00000000949	13	961553	967753	HBEGF	Proheparin-binding EGF-like growth factor Heparin-binding EGF-like growth factor [Source:UniProtKB/Swiss-Prot;Acc:Q9W7C5]
ENSGALG00000001045	13	972298	989098	SLC4A9	solute carrier family 4, sodium bicarbonate cotransporter, member 9 [Source:HGNC Symbol;Acc:HGNC:11035]
ENSGALG00000001099	13	990192	1095978	ANKHD1	ankyrin repeat and KH domain-containing protein 1 [Source:RefSeq peptide;Acc:NP_001191026]
ENSGALG00000001113	13	1095133	1095980	SRA1	steroid receptor RNA activator 1 [Source:HGNC Symbol;Acc:HGNC:11281]
ENSGALG00000001132	13	1096712	1100458	APBB3	amyloid beta (A4) precursor protein-binding, family B, member 3 [Source:HGNC Symbol;Acc:HGNC:20708]
ENSGALG00000003886	13	10842858	11150740	SGCD	sarcoglycan, delta (35kDa dystrophin-associated glycoprotein) [Source:HGNC Symbol;Acc:HGNC:10807]
ENSGALG00000023920	13	13614747	13621757	PHYKPL	5-phosphohydroxy-L-lysine phospho-lyase [Source:HGNC Symbol;Acc:HGNC:28249]
ENSGALG00000014381	13	13624726	13631823	HNRNPAB	heterogeneous nuclear ribonucleoprotein A/B [Source:RefSeq peptide;Acc:NP_990659]
ENSGALG00000021235	13	13786987	13788111	NPY6R	neuropeptide Y receptor type 6 [Source:RefSeq peptide;Acc:NP_001038152]
ENSGALG00000006160	13	13799908	13802741	HNRNPA0	heterogeneous nuclear ribonucleoprotein A0 [Source:HGNC Symbol;Acc:HGNC:5030]
ENSGALG00000006226	13	13818620	13851076	KLHL3	kelch-like family member 3 [Source:HGNC Symbol;Acc:HGNC:6354]
ENSGALG00000007404	13	17011666	17018764	YIPF5	protein YIPF5 [Source:RefSeq peptide;Acc:NP_001185566]
ENSGALG00000012322	13	17026764	17061115	KCTD16	potassium channel tetramerization domain containing 16 [Source:HGNC Symbol;Acc:HGNC:29244]
ENSGALG00000002671	15	3532964	3685616	TMEM132D	transmembrane protein 132D [Source:HGNC Symbol;Acc:HGNC:29411]
ENSGALG00000018772	18	30334	33130	ZNF302	zinc finger protein 302 [Source:RefSeq peptide;Acc:NP_001025866]
ENSGALG00000008023	18	11066353	11104219	KIAA0195	KIAA0195 [Source:HGNC Symbol;Acc:HGNC:28983]
ENSGALG00000008034	18	11108971	11135317	CASKIN2	CASK interacting protein 2 [Source:HGNC Symbol;Acc:HGNC:18200]
ENSGALG00000013787	19	31403	32974	NAA38	N(alpha)-acetyltransferase 38, NatC auxiliary subunit [Source:HGNC Symbol;Acc:HGNC:28212]
ENSGALG00000000990	20	90322	93827	SRSF6	serine/arginine-rich splicing factor 6 [Source:HGNC Symbol;Acc:HGNC:10788]
ENSGALG00000003855	20	5420258	5426885	c-src	Proto-oncogene tyrosine-protein kinase Src [Source:UniProtKB/Swiss-Prot;Acc:P00523]
ENSGALG00000027126	20	5430149	5434660	BLCAP	bladder cancer associated protein [Source:HGNC Symbol;Acc:HGNC:1055]
ENSGALG00000003909	20	5439544	5445478	PIGT	phosphatidylinositol glycan anchor biosynthesis, class T [Source:HGNC Symbol;Acc:HGNC:14938]
ENSGALG00000003921	20	5446693	5453177	DBNDD2	dysbindin (dystrobrevin binding protein 1) domain containing 2 [Source:HGNC Symbol;Acc:HGNC:15881]
ENSGALG00000003929	20	5464904	5467153	SYS1	protein SYS1 homolog [Source:RefSeq peptide;Acc:NP_001264934]
ENSGALG00000003932	20	5472060	5486605	SDC4	Syndecan-4 [Source:UniProtKB/Swiss-Prot;Acc:P49416]
ENSGALG00000003952	20	5492224	5505650	RBPJL	recombination signal binding protein for immunoglobulin kappa J region-like [Source:HGNC Symbol;Acc:HGNC:13761]
ENSGALG00000004098	20	5529249	5569433	STK4	serine/threonine-protein kinase 4 [Source:RefSeq peptide;Acc:NP_001026024]
ENSGALG00000004110	20	5569460	5573011	TOMM34	translocase of outer mitochondrial membrane 34 [Source:HGNC Symbol;Acc:HGNC:15746]
ENSGALG00000004123	20	5576340	5585560	PABPC1L	poly(A) binding protein, cytoplasmic 1-like [Source:HGNC Symbol;Acc:HGNC:15797]
ENSGALG00000004143	20	5585812	5600234	YWHAB	14-3-3 protein beta/alpha [Source:UniProtKB/Swiss-Prot;Acc:Q5ZLQ6]
ENSGALG00000004146	20	5622925	5666183	RIMS4	regulating synaptic membrane exocytosis 4 [Source:HGNC Symbol;Acc:HGNC:16183]
ENSGALG00000004873	20	7082081	7177518	PHACTR3	phosphatase and actin regulator 3 [Source:HGNC Symbol;Acc:HGNC:15833]
ENSGALG00000008018	20	14136361	14139739	SNAI1	snail homolog 1 [Source:RefSeq peptide;Acc:NP_990473]
ENSGALG00000008021	20	14142076	14147169	RNF114	RING finger protein 114 [Source:RefSeq peptide;Acc:NP_001001767]
ENSGALG00000008026	20	14147434	14154064	SPATA2	spermatogenesis-associated protein 2 [Source:RefSeq peptide;Acc:NP_001007874]
ENSGALG00000008056	20	14207185	14231836	B4GALT5	UDP-Gal:betaGlcNAc beta 1,4- galactosyltransferase, polypeptide 5 [Source:HGNC Symbol;Acc:HGNC:928]
ENSGALG00000000627	21	536664	551506	DNAJC11	DnaJ (Hsp40) homolog, subfamily C, member 11 [Source:HGNC Symbol;Acc:HGNC:25570]
ENSGALG00000028148	21	553903	559158	PHF13	PHD finger protein 13 [Source:HGNC Symbol;Acc:HGNC:22983]
ENSGALG00000000634	21	561501	569683	KLHL21	kelch-like family member 21 [Source:HGNC Symbol;Acc:HGNC:29041]
ENSGALG00000000637	21	570092	576557	ZBTB48	zinc finger and BTB domain-containing protein 48 [Source:RefSeq peptide;Acc:NP_001038107]
ENSGALG00000000642	21	576964	581264	TAS1R1	taste receptor, type 1, member 1 [Source:HGNC Symbol;Acc:HGNC:14448]
ENSGALG00000028958	21	582933	586551	NOL9	nucleolar protein 9 [Source:HGNC Symbol;Acc:HGNC:26265]
ENSGALG00000027476	21	588597	598764	PLEKHG5	pleckstrin homology domain containing, family G (with RhoGef domain) member 5 [Source:HGNC Symbol;Acc:HGNC:29105]
ENSGALG00000026499	21	601687	603538	TNFRSF25	tumor necrosis factor receptor superfamily, member 25 [Source:HGNC Symbol;Acc:HGNC:11910]
ENSGALG00000000645	21	604537	620198	ESPN	espin [Source:HGNC Symbol;Acc:HGNC:13281]
ENSGALG00000000311	22	836602	892298	DOCK5	dedicator of cytokinesis 5 [Source:HGNC Symbol;Acc:HGNC:23476]
ENSGALG00000003311	22	2331115	2345392	FGFR1	fibroblast growth factor receptor 1 precursor [Source:RefSeq peptide;Acc:NP_990841]
ENSGALG00000021593	23	5435506	5440414	HEYL	hes-related family bHLH transcription factor with YRPW motif-like [Source:HGNC Symbol;Acc:HGNC:4882]
ENSGALG00000003816	23	5450092	5456561	NT5C1A	5'-nucleotidase, cytosolic IA [Source:HGNC Symbol;Acc:HGNC:17819]
ENSGALG00000000271	24	3731	25490	C2CD2L	C2CD2-like [Source:HGNC Symbol;Acc:HGNC:29000]
ENSGALG00000000285	24	27288	31762	DPAGT1	dolichyl-phosphate (UDP-N-acetylglucosamine) N-acetylglucosaminephosphotransferase 1 (GlcNAc-1-P transferase) [Source:HGNC Symbol;Acc:HGNC:2995]
ENSGALG00000000291	24	33725	44478	HMBS	hydroxymethylbilane synthase [Source:HGNC Symbol;Acc:HGNC:4982]
ENSGALG00000000300	24	44623	54559	VPS11	vacuolar protein sorting 11 homolog (S. cerevisiae) [Source:HGNC Symbol;Acc:HGNC:14583]
ENSGALG00000000312	24	62299	94625	SIK2	salt-inducible kinase 2 [Source:HGNC Symbol;Acc:HGNC:21680]
ENSGALG00000024338	24	32960	33547	H2AFX	H2A histone family, member X [Source:HGNC Symbol;Acc:HGNC:4739]
ENSGALG00000028706	25	938931	940050	F-KER	feather keratin 1 [Source:RefSeq peptide;Acc:NP_001075171]
ENSGALG00000028499	25	1751126	1755032	FAM63A	family with sequence similarity 63, member A [Source:HGNC Symbol;Acc:HGNC:25648]
ENSGALG00000027380	25	2045845	2055226	SELENBP1	selenium-binding protein 1 [Source:RefSeq peptide;Acc:NP_001264739]
ENSGALG00000024479	25	2068269	2086129	POGZ	pogo transposable element with ZNF domain [Source:HGNC Symbol;Acc:HGNC:18801]
ENSGALG00000000905	25	2086672	2089191	PSMB4	proteasome (prosome, macropain) subunit, beta type, 4 [Source:HGNC Symbol;Acc:HGNC:9541]
ENSGALG00000000920	25	2093995	2102545	CGN	cingulin [Source:HGNC Symbol;Acc:HGNC:17429]
ENSGALG00000000935	25	2103606	2117226	TUFT1	tuftelin 1 [Source:HGNC Symbol;Acc:HGNC:12422]
ENSGALG00000000958	25	2118008	2134256	SNX27	sorting nexin-27 [Source:RefSeq peptide;Acc:NP_001026517]
ENSGALG00000028478	25	2136905	2144301	CELF3	CUGBP, Elav-like family member 3 [Source:HGNC Symbol;Acc:HGNC:11967]
ENSGALG00000025814	25	2144686	2146230	MRPL9	mitochondrial ribosomal protein L9 [Source:HGNC Symbol;Acc:HGNC:14277]
ENSGALG00000024012	25	2148707	2153155	TDRKH	tudor and KH domain containing [Source:HGNC Symbol;Acc:HGNC:11713]
ENSGALG00000025988	25	2153367	2157368	RORC	RAR-related orphan receptor C [Source:HGNC Symbol;Acc:HGNC:10260]
ENSGALG00000026039	25	2161976	2163503	THEM5	thioesterase superfamily member 5 [Source:HGNC Symbol;Acc:HGNC:26755]
ENSGALG00000028774	25	2167013	2167332	S100A10	Gallus gallus S100 calcium binding protein A10 (S100A10), mRNA. [Source:RefSeq mRNA;Acc:NM_205506]
ENSGALG00000007589	25	2169791	2177657	DEDD	death effector domain containing [Source:HGNC Symbol;Acc:HGNC:2755]
ENSGALG00000007585	25	2178682	2180500	NIT1	nitrilase 1 [Source:HGNC Symbol;Acc:HGNC:7828]
ENSGALG00000026374	25	2181544	2183168	PFDN2	prefoldin subunit 2 [Source:HGNC Symbol;Acc:HGNC:8867]
ENSGALG00000001731	27	4158784	4178373	CDK12	cyclin-dependent kinase 12 [Source:HGNC Symbol;Acc:HGNC:24224]
ENSGALG00000003369	27	4827918	4832197	KAT2A	K(lysine) acetyltransferase 2A [Source:HGNC Symbol;Acc:HGNC:4201]
ENSGALG00000003359	27	4837933	4841685	RAB5C	Ras-related protein Rab-5C [Source:UniProtKB/Swiss-Prot;Acc:Q98932]
ENSGALG00000003354	27	4847654	4856867	KCNH4	potassium channel, voltage gated eag related subfamily H, member 4 [Source:HGNC Symbol;Acc:HGNC:6253]
ENSGALG00000011485	27	4857256	4858313	HCRT	hypocretin (orexin) neuropeptide precursor [Source:RefSeq peptide;Acc:NP_989516]
ENSGALG00000003333	27	4871019	4873562	GHDC	GH3 domain containing [Source:HGNC Symbol;Acc:HGNC:24438]
ENSGALG00000003282	27	4875164	4886606	Stat5	signal transducer and activator of transcription 5B [Source:RefSeq peptide;Acc:NP_990110]
ENSGALG00000003068	27	5014569	5026656	EZH1	enhancer of zeste 1 polycomb repressive complex 2 subunit [Source:HGNC Symbol;Acc:HGNC:3526]
ENSGALG00000024449	27	5030186	5032034	RAMP2	receptor activity-modifying protein 2 precursor [Source:RefSeq peptide;Acc:NP_001099080]
ENSGALG00000002986	27	5039150	5051893	WNK4	WNK lysine deficient protein kinase 4 [Source:HGNC Symbol;Acc:HGNC:14544]
ENSGALG00000002804	27	5126612	5140086	RND2	rho-related GTP-binding protein RhoN [Source:RefSeq peptide;Acc:NP_001239052]
ENSGALG00000002781	27	5150701	5171059	BRCA1	breast cancer 1, early onset [Source:RefSeq peptide;Acc:NP_989500]
ENSGALG00000003499	28	3782857	3800231	MAST3	microtubule associated serine/threonine kinase 3 [Source:HGNC Symbol;Acc:HGNC:19036]
ENSGALG00000027301	28	3800995	3805633	IL12RB1	interleukin 12 receptor, beta 1 [Source:HGNC Symbol;Acc:HGNC:5971]
ENSGALG00000003579	28	3878507	3912897	CTK-1	Tyrosine-protein kinase receptor [Source:UniProtKB/TrEMBL;Acc:F1NJT2]
ENSGALG00000003703	28	3920735	3924954	USE1	unconventional SNARE in the ER 1 homolog [Source:RefSeq peptide;Acc:NP_001026110]
ENSGALG00000003717	28	3926426	3956759	MYO9B	myosin IXB [Source:HGNC Symbol;Acc:HGNC:7609]
ENSGALG00000003727	28	3966089	3971791	HAUS8	HAUS augmin-like complex, subunit 8 [Source:HGNC Symbol;Acc:HGNC:30532]
ENSGALG00000003742	28	3981682	4015690	CPAMD8	C3 and PZP-like, alpha-2-macroglobulin domain containing 8 [Source:HGNC Symbol;Acc:HGNC:23228]
ENSGALG00000004091	28	4512762	4588636	KDM4B	lysine (K)-specific demethylase 4B [Source:HGNC Symbol;Acc:HGNC:29136]
ENSGALG00000004157	28	4614335	4622270	PLIN5	perilipin 5 [Source:HGNC Symbol;Acc:HGNC:33196]
ENSGALG00000026850	28	4625272	4627738	TICAM1	TIR domain-containing adapter molecule 1 [Source:RefSeq peptide;Acc:NP_001074975]
ENSGALG00000004168	28	4632406	4634454	FEM1A	fem-1 homolog a (C. elegans) [Source:HGNC Symbol;Acc:HGNC:16934]
ENSGALG00000004200	28	4673752	4692777	DPP9	dipeptidyl-peptidase 9 [Source:HGNC Symbol;Acc:HGNC:18648]
ENSGALG00000004263	28	4697151	4701356	C28H19ORF10	uncharacterized protein LOC420161 precursor [Source:RefSeq peptide;Acc:NP_001006342]
ENSGALG00000004266	28	4703154	4709520	TNFAIP8L1	tumor necrosis factor alpha-induced protein 8-like protein 1 [Source:RefSeq peptide;Acc:NP_001006343]
