# Supplementary material for: Use of high‐density SNP data to identify patterns of diversity and signatures of selection in broiler chickens
Source: J Anim Breed Genet. 2016 Jun 28;134(2):87–97. doi: 10.1111/jbg.12228 (PMC5363361; doi:10.1111/jbg.12228)
Supplement: Supplementary file 4 — Table S4 QTL extracted from low diversity regions. [file JBG-134-87-s004.xlsx]

## Sheet: Sheet1
Supplementary Table 4
Chr	Trait category	Span lower	Span upper	Peak position	QTL_ID	Trait	Trait
1	Production_QTL	55082402	55152586	55117494	11984	Drumstick and thigh percentage	Drumstick and thigh percentage
1	Production_Association	55251963	55252163	55252063	14477	Abdominal fat percentage	Abdominal fat percentage
1	Health_QTL	75821542	80638488	78230015	9367	Oocyst shedding	Oocyst shedding
1	Production_QTL	49948878	144529369	9.72391e+07	1795	Abdominal fat weight	Abdominal fat weight
1	Production_QTL	51010953	144529369	97770161	1791	Haugh units	Haugh units
1	Production_Association	134871432	134871632	134871532	15309	Body weight (77 days)	Body weight (77 days)
1	Production_QTL	109235995	160636495	134936245	14357	Body weight (49 days)	Body weight (49 days)
1	Production_Association	139265554	139335738	139300646	6886	Body weight (21 days)	Body weight (21 days)
1	Production_QTL	151482075	169020625	160251350	16714	Body depth	Body depth
1	Production_QTL	49948878	144529369	9.72391e+07	1793	Drumstick weight	Drumstick weight
1	Production_Association	134871432	134871632	134871532	15314	Body weight (84 days)	Body weight (84 days)
1	Production_Association	139265554	139335738	139300646	6887	Egg number	Egg number
1	Production_Association	139265554	139335738	139300646	6965	Breast muscle weight	Breast muscle weight
1	Production_QTL	151482075	169020625	160251350	16718	Head width	Head width
1	Production_QTL	151482075	169020625	160251350	9385	Intestine length	Intestine length
1	Production_QTL	151482075	169020625	160251350	9386	Shank circumference	Shank circumference
1	Production_QTL	151482075	169020625	160251350	9387	Gizzard weight	Gizzard weight
2	Health_Association	59745511	59745711	59745611	19668	Systemic sclerosis incidence	Systemic sclerosis incidence
2	Production_QTL	84944650	100127095	9.25359e+07	6763	Femur bone mineral density	Femur bone mineral density
2	Production_QTL	84944650	101496370	93220510	1908	Body weight (14 days)	Body weight (14 days)
2	Production_Association	94865934	94866134	94866034	14422	Growth (119-133 days)	Growth (119-133 days)
2	Production_Association	97982215	97982415	97982315	14423	Growth (119-133 days)	Growth (119-133 days)
2	Production_QTL	105071684	105134156	105102920	11940	Pectoralis major weight	Pectoralis major weight
2	Production_QTL	84944650	100127095	9.25359e+07	6764	Femur bone mineral density	Femur bone mineral density
2	Production_QTL	84944650	100127095	9.25359e+07	1909	Body weight (28 days)	Body weight (28 days)
2	Production_QTL	84944650	100127095	9.25359e+07	1910	Body weight (42 days)	Body weight (42 days)
2	Production_QTL	84944650	100127095	9.25359e+07	1898	Egg shell color	Egg shell color
2	Exterior_QTL	84944650	101496370	93220510	1916	Receiving feather pecking	Receiving feather pecking
2	Production_Association	94865934	94866134	94866034	14494	Abdominal fat percentage	Abdominal fat percentage
3	Physiology_QTL	79856877	79924128	7.98905e+07	9253	Ratio of triiodothyronine to thyroxine	Ratio of triiodothyronine to
4	Production_QTL	10732016	10800925	1.07665e+07	11918	Pectoralis minor percent	Pectoralis minor percent
4	Health_Association	50702246	50702446	50702346	14541	Antibody titer to LPS antigen	Antibody titer to LPS
4	Production_QTL	55411415	67630308	6.15209e+07	15342	Blood and meat spots	Blood and meat spots
4	Exterior_Association	62651797	62651997	62651897	15648	Feather pecking	Feather pecking
4	Production_Association	62811958	62812158	62812058	21736	Spleen weight	Spleen weight
4	Production_QTL	59730630	66596673	6.31637e+07	2004	Body weight	Body weight
4	Exterior_QTL	37315276	90216835	6.37661e+07	9382	Conformation score	Conformation score
4	Production_QTL	49182097	78605286	6.38937e+07	6838	Breast pH	Breast pH
4	Production_QTL	49600590	78225415	6.3913e+07	12499	Growth (14-28 days)	Growth (14-28 days)
4	Production_QTL	37659821	90216835	63938328	9395	Thigh muscle weight	Thigh muscle weight
4	Production_QTL	59730630	66596673	6.31637e+07	2005	Body weight	Body weight
4	Production_QTL	59730630	66596673	6.31637e+07	2006	Body weight	Body weight
4	Production_QTL	59730630	66596673	6.31637e+07	2007	Body weight	Body weight
4	Production_QTL	59730630	66596673	6.31637e+07	2011	Egg shell strength	Egg shell strength
4	Production_QTL	59730630	66596673	6.31637e+07	2013	Egg shell weight	Egg shell weight
4	Production_QTL	49182097	78605286	6.38937e+07	6838	Breast pH	Breast pH
5	Production_QTL	8907464	51844830	30376147	9397	Thigh muscle weight	Thigh muscle weight
5	Exterior_Association	30998235	30998435	30998335	15607	Receiving feather pecking	Receiving feather pecking
5	Production_Association	48741207	48800497	48770852	9705	Body weight (42 days)	Body weight (42 days)
5	Production_QTL	54730262	57178495	5.59544e+07	17079	Body weight (140 days)	Body weight (140 days)
5	Production_QTL	8907464	51844830	30376147	9398	Shank weight	Shank weight
5	Production_QTL	8907464	51844830	30376147	16720	Head width	Head width
5	Production_Association	48741207	48800497	48770852	9706	Carcass weight	Carcass weight
5	Production_Association	48741207	48800497	48770852	9707	Egg production rate	Egg production rate
11	Exterior_QTL	2080066	2123806	2101936	2275	Fear-restraint test	Fear-restraint test
11	Physiology_QTL	2101936	3164216	2633076	2288	Creatine kinase level	Creatine kinase level
13	Production_QTL	16192648	17760035	1.69763e+07	17115	Carcass weight	Carcass weight
13	Production_Association	17034906	17035106	17035006	21733	Spleen weight	Spleen weight
15	Production_Association	3546161	3546361	3546261	14429	Growth (105-119 days)	Growth (105-119 days)
