# Supplementary material for: Use of high‐density SNP data to identify patterns of diversity and signatures of selection in broiler chickens
Source: J Anim Breed Genet. 2016 Jun 28;134(2):87–97. doi: 10.1111/jbg.12228 (PMC5363361; doi:10.1111/jbg.12228)
Supplement: Supplementary file 5 — Table S5 Genes extracted from low diversity regions that overlap with regions identified using regression approach (Table 2). [file JBG-134-87-s005.xlsx]

## Sheet: Sheet1
Supplementary Table 5
Genes overlapping with region 1	Source - Ensembl Biomart
1	4526000	4806000
No Genes Found
Genes overlapping with region 2
1	54554000	55670000
Ensembl Gene ID	Chr	Start (bp)	End (bp)	Gene Name	Description
ENSGALG00000029019	1	54494944	54562153	SLC41A2	Uncharacterized protein [Source:UniProtKB/TrEMBL;Acc:F1NWZ7]
ENSGALG00000029019	1	54494944	54562153	SLC41A2	Uncharacterized protein [Source:UniProtKB/TrEMBL;Acc:F1NWZ7]
ENSGALG00000026473	1	54543813	54741556	CHST11	carbohydrate (chondroitin 4) sulfotransferase 11 [Source:HGNC Symbol;Acc:HGNC:17422]
ENSGALG00000012714	1	54742740	54768918	TXNRD1	Gallus gallus thioredoxin reductase 1 (TXNRD1), mRNA. [Source:RefSeq mRNA;Acc:NM_001030762]
ENSGALG00000012717	1	54792307	54806820	NFYB	Nuclear transcription factor Y subunit beta [Source:UniProtKB/Swiss-Prot;Acc:P25207]
ENSGALG00000012718	1	54813504	54834785	HCFC2	host cell factor C2 [Source:HGNC Symbol;Acc:HGNC:24972]
ENSGALG00000012719	1	54839974	54855734	GLT8D2	glycosyltransferase 8 domain-containing protein 2 precursor [Source:RefSeq peptide;Acc:NP_001264312]
ENSGALG00000012722	1	54852326	54865066	5-MCDG	Gallus gallus thymine-DNA glycosylase (TDG), mRNA. [Source:RefSeq mRNA;Acc:NM_204750]
ENSGALG00000027808	1	54864147	54865429	C1H12ORF73	Gallus gallus chromosome 1 open reading frame, human C12orf73 (C1H12ORF73), mRNA. [Source:RefSeq mRNA;Acc:NM_001135572]
ENSGALG00000012726	1	54869423	54879269	HSP90B1	Gallus gallus heat shock protein 90kDa beta (Grp94), member 1 (HSP90B1), mRNA. [Source:RefSeq mRNA;Acc:NM_204289]
ENSGALG00000012734	1	54903960	54923285	NT5DC3	5'-nucleotidase domain containing 3 [Source:HGNC Symbol;Acc:HGNC:30826]
ENSGALG00000012751	1	54927408	55004223	STAB2	stabilin 2 [Source:HGNC Symbol;Acc:HGNC:18629]
ENSGALG00000012754	1	55229689	55269638	PAH	Gallus gallus phenylalanine hydroxylase (PAH), mRNA. [Source:RefSeq mRNA;Acc:NM_001001298]
ENSGALG00000019300	1	55273731	55302220		Uncharacterized protein [Source:UniProtKB/TrEMBL;Acc:F1NVQ3]
ENSGALG00000012755	1	55432530	55480957	IGF1	Gallus gallus insulin-like growth factor 1 (somatomedin C) (IGF1), mRNA. [Source:RefSeq mRNA;Acc:NM_001004384]
ENSGALG00000012756	1	55520474	55569389	PARPBP	Gallus gallus chromosome 1 open reading frame, human C12orf48 (C1H12ORF48), mRNA. [Source:RefSeq mRNA;Acc:NM_001030763]
ENSGALG00000012756	1	55520474	55569389	PARPBP	Gallus gallus chromosome 1 open reading frame, human C12orf48 (C1H12ORF48), mRNA. [Source:RefSeq mRNA;Acc:NM_001030763]
ENSGALG00000012756	1	55520474	55569389	PARPBP	Gallus gallus chromosome 1 open reading frame, human C12orf48 (C1H12ORF48), mRNA. [Source:RefSeq mRNA;Acc:NM_001030763]
ENSGALG00000012757	1	55523694	55525080	PMCH	Gallus gallus pro-melanin-concentrating hormone (PMCH), mRNA. [Source:RefSeq mRNA;Acc:NM_001195795]
ENSGALG00000012759	1	55569414	55593570	NUP37	Gallus gallus nucleoporin 37kDa (NUP37), mRNA. [Source:RefSeq mRNA;Acc:NM_001277392]
ENSGALG00000012760	1	55601447	55616701	CCDC53	coiled-coil domain containing 53 [Source:HGNC Symbol;Acc:HGNC:24256]
ENSGALG00000012761	1	55643576	55658917	DRAM1	DNA-damage regulated autophagy modulator 1 [Source:HGNC Symbol;Acc:HGNC:25645]
Genes overlapping with region 3
1	182492000	182872000
Ensembl Gene ID	Chr	Start (bp)	End (bp)	Gene Name	Description
ENSGALG00000017196	1	182482927	182637932	ARHGAP42	Rho GTPase activating protein 42 [Source:HGNC Symbol;Acc:HGNC:26545]
ENSGALG00000017197	1	182715565	183138508	FAR-2	Gallus gallus contactin 5 (CNTN5), mRNA. [Source:RefSeq mRNA;Acc:NM_204612]
Genes overlapping with region 4
1	184152000	184174000
Ensembl Gene ID	Chr	Start (bp)	End (bp)	Gene Name	Description
ENSGALG00000013489	1	184173879	184187013	CCDC82	coiled-coil domain containing 82 [Source:HGNC Symbol;Acc:HGNC:26282]
ENSGALG00000027328	1	184160238	184161281
Genes overlapping with region 5
2	26906000	27314000
Ensembl Gene ID	Chr	Start (bp)	End (bp)	Gene Name	Description
ENSGALG00000010770	2	26871392	26920922	SCIN	Gallus gallus scinderin (SCIN), mRNA. [Source:RefSeq mRNA;Acc:NM_001244593]
ENSGALG00000027757	2	26933504	26936382	ARL4A	ADP-ribosylation factor-like 4A [Source:HGNC Symbol;Acc:HGNC:695]
Genes overlapping with region 6
4	58526000	62148000
Ensembl Gene ID	Chr	Start (bp)	End (bp)	Gene Name	Description
ENSGALG00000012222	4	59298214	59387366	RAP1GDS1	Gallus gallus RAP1, GTP-GDP dissociation stimulator 1 (RAP1GDS1), mRNA. [Source:RefSeq mRNA;Acc:NM_001031150]
ENSGALG00000012227	4	59392904	59415610	TSPAN5	tetraspanin 5 [Source:HGNC Symbol;Acc:HGNC:17753]
ENSGALG00000028828	4	59497316	59530000	EIF4E	eukaryotic translation initiation factor 4E [Source:HGNC Symbol;Acc:HGNC:3287]
ENSGALG00000012239	4	59539393	59553263	METAP1	Gallus gallus methionyl aminopeptidase 1 (METAP1), mRNA. [Source:RefSeq mRNA;Acc:NM_001031151]
ENSGALG00000012239	4	59539393	59553263	METAP1	Gallus gallus methionyl aminopeptidase 1 (METAP1), mRNA. [Source:RefSeq mRNA;Acc:NM_001031151]
ENSGALG00000012245	4	59556247	59563863	ADH5	Gallus gallus alcohol dehydrogenase 5 (class III), chi polypeptide (ADH5), mRNA. [Source:RefSeq mRNA;Acc:NM_001031152]
ENSGALG00000020160	4	59572341	59590088	ADH6	Gallus gallus alcohol dehydrogenase 6 (class V) (ADH6), mRNA. [Source:RefSeq mRNA;Acc:NM_205092]
ENSGALG00000020160	4	59572341	59590088	ADH6	Gallus gallus alcohol dehydrogenase 6 (class V) (ADH6), mRNA. [Source:RefSeq mRNA;Acc:NM_205092]
ENSGALG00000020160	4	59572341	59590088	ADH6	Gallus gallus alcohol dehydrogenase 6 (class V) (ADH6), mRNA. [Source:RefSeq mRNA;Acc:NM_205092]
ENSGALG00000012250	4	59594470	59604806		Uncharacterized protein [Source:UniProtKB/TrEMBL;Acc:F1NI80]
ENSGALG00000012264	4	59624813	59633939	TRMT10A	tRNA methyltransferase 10 homolog A (S. cerevisiae) [Source:HGNC Symbol;Acc:HGNC:28403]
ENSGALG00000012271	4	59638502	59665944	MTTP	Gallus gallus microsomal triglyceride transfer protein (MTTP), mRNA. [Source:RefSeq mRNA;Acc:NM_001109784]
ENSGALG00000000056	4	59708727	59730688	DAPP1	Gallus gallus dual adaptor of phosphotyrosine and 3-phosphoinositides (DAPP1), mRNA. [Source:RefSeq mRNA;Acc:NM_001012933]
ENSGALG00000000055	4	59731644	59735861	LAMTOR3	Gallus gallus late endosomal/lysosomal adaptor, MAPK and MTOR activator 3 (LAMTOR3), mRNA. [Source:RefSeq mRNA;Acc:NM_001006559]
ENSGALG00000014026	4	59740223	59763189	DNAJB14	Gallus gallus DnaJ (Hsp40) homolog, subfamily B, member 14 (DNAJB14), mRNA. [Source:RefSeq mRNA;Acc:NM_001031375]
ENSGALG00000014023	4	59764350	59766622	H2AFZ	Gallus gallus H2A histone family, member Z (H2AFZ), mRNA. [Source:RefSeq mRNA;Acc:NM_001031374]
ENSGALG00000000593	4	59773727	59776299		Uncharacterized protein [Source:UniProtKB/TrEMBL;Acc:F1NJ34]
ENSGALG00000012278	4	59791983	59835703	EMCN	endomucin [Source:HGNC Symbol;Acc:HGNC:16041]
ENSGALG00000012280	4	59910288	60049717	PPP3CA	protein phosphatase 3, catalytic subunit, alpha isozyme [Source:HGNC Symbol;Acc:HGNC:9314]
ENSGALG00000012292	4	60176033	60307733	BANK1	B-cell scaffold protein with ankyrin repeats 1 [Source:HGNC Symbol;Acc:HGNC:18233]
ENSGALG00000012298	4	60340370	60360614	SLC39A8	solute carrier family 39 (zinc transporter), member 8 [Source:HGNC Symbol;Acc:HGNC:20862]
ENSGALG00000012304	4	60395342	60452343	NFKB1	Gallus gallus nuclear factor of kappa light polypeptide gene enhancer in B-cells 1 (NFKB1), mRNA. [Source:RefSeq mRNA;Acc:NM_205134]
ENSGALG00000012308	4	60460100	60498368	MANBA	mannosidase, beta A, lysosomal [Source:HGNC Symbol;Acc:HGNC:6831]
ENSGALG00000012311	4	60519150	60527174	UBE2D3	Gallus gallus ubiquitin-conjugating enzyme E2D 3 (UBE2D3), mRNA. [Source:RefSeq mRNA;Acc:NM_001031153]
ENSGALG00000027860	4	60553180	60561402	CISD2	CDGSH iron sulfur domain 2 [Source:HGNC Symbol;Acc:HGNC:24212]
ENSGALG00000012319	4	60563363	60581026		Uncharacterized protein [Source:UniProtKB/TrEMBL;Acc:E1C3V4]
ENSGALG00000012338	4	60581711	60595813	BDH2	3-hydroxybutyrate dehydrogenase, type 2 [Source:HGNC Symbol;Acc:HGNC:32389]
ENSGALG00000013208	4	60597388	60634806	CENPE	centromere protein E, 312kDa [Source:HGNC Symbol;Acc:HGNC:1856]
ENSGALG00000013281	4	60636158	60645504	RSPH4A	radial spoke head 4 homolog A (Chlamydomonas) [Source:HGNC Symbol;Acc:HGNC:21558]
ENSGALG00000013287	4	60646143	60656732	C4orf47	chromosome 4 open reading frame 47 [Source:HGNC Symbol;Acc:HGNC:34346]
ENSGALG00000013414	4	60671425	60692637	PDLIM3	Gallus gallus PDZ and LIM domain 3 (PDLIM3), mRNA. [Source:RefSeq mRNA;Acc:NM_001001764]
ENSGALG00000013427	4	60705451	60848345	SORBS2	sorbin and SH3 domain containing 2 [Source:HGNC Symbol;Acc:HGNC:24098]
ENSGALG00000013468	4	60925661	60939133	TLR3	Gallus gallus toll-like receptor 3 (TLR3), mRNA. [Source:RefSeq mRNA;Acc:NM_001011691]
ENSGALG00000013468	4	60925661	60939133	TLR3	Gallus gallus toll-like receptor 3 (TLR3), mRNA. [Source:RefSeq mRNA;Acc:NM_001011691]
ENSGALG00000013503	4	60946455	60963595	FAM149A	family with sequence similarity 149, member A [Source:HGNC Symbol;Acc:HGNC:24527]
ENSGALG00000013535	4	60965220	60977430	CYP4V2	Gallus gallus cytochrome P450, family 4, subfamily V, polypeptide 2 (CYP4V2), mRNA. [Source:RefSeq mRNA;Acc:NM_001001879]
ENSGALG00000013571	4	60984023	61001007		Uncharacterized protein [Source:UniProtKB/TrEMBL;Acc:F1NUN5]
ENSGALG00000013576	4	61227165	61276241	MEL1A	Gallus gallus melatonin receptor 1A (MTNR1A), mRNA. [Source:RefSeq mRNA;Acc:NM_205362]
ENSGALG00000013579	4	61301849	61399322	FAT1	FAT atypical cadherin 1 [Source:HGNC Symbol;Acc:HGNC:3595]
ENSGALG00000017932	4	61892047	61892211	U1	U1 spliceosomal RNA [Source:RFAM;Acc:RF00003]
Genes overlapping with region 7
5	48250000	49418000
Ensembl Gene ID	Chr	Start (bp)	End (bp)	Gene Name	Description
ENSGALG00000011209	5	48312771	48378821	EVL	Gallus gallus Enah/Vasp-like (EVL), mRNA. [Source:RefSeq mRNA;Acc:NM_001006487]
ENSGALG00000011213	5	48382976	48397523	DEGS2	delta(4)-desaturase, sphingolipid 2 [Source:HGNC Symbol;Acc:HGNC:20113]
ENSGALG00000017388	5	48418077	48431424	YY1	Gallus gallus YY1 transcription factor (YY1), mRNA. [Source:RefSeq mRNA;Acc:NM_001031210]
ENSGALG00000011220	5	48441122	48448485	SLC25A29	solute carrier family 25 (mitochondrial carnitine/acylcarnitine carrier), member 29 [Source:HGNC Symbol;Acc:HGNC:20116]
ENSGALG00000011225	5	48456828	48465791	SLC25A47	solute carrier family 25, member 47 [Source:HGNC Symbol;Acc:HGNC:20115]
ENSGALG00000011228	5	48471146	48486024	WARS	tryptophanyl-tRNA synthetase [Source:HGNC Symbol;Acc:HGNC:12729]
ENSGALG00000028897	5	48490625	48546715	WDR25	WD repeat domain 25 [Source:HGNC Symbol;Acc:HGNC:21064]
ENSGALG00000028897	5	48490625	48546715	WDR25	WD repeat domain 25 [Source:HGNC Symbol;Acc:HGNC:21064]
ENSGALG00000011236	5	48566385	48715173	BEGAIN	brain-enriched guanylate kinase-associated [Source:HGNC Symbol;Acc:HGNC:24163]
ENSGALG00000011244	5	48844046	48853652	DLK1	Gallus gallus delta-like 1 homolog (Drosophila) (DLK1), mRNA. [Source:RefSeq mRNA;Acc:NM_001142254]
ENSGALG00000011260	5	49283997	49330671	PPP2R5C	Gallus gallus protein phosphatase 2, regulatory subunit B', gamma (PPP2R5C), mRNA. [Source:RefSeq mRNA;Acc:NM_001079482]
ENSGALG00000011330	5	49335864	49377224	DYNC1H1	dynein, cytoplasmic 1, heavy chain 1 [Source:HGNC Symbol;Acc:HGNC:2961]
ENSGALG00000020380	5	49383395	49385807		Uncharacterized protein [Source:UniProtKB/TrEMBL;Acc:E1C913]
ENSGALG00000011351	5	49388166	49393962	HSP90AA1	heat shock protein 90kDa alpha (cytosolic), class A member 1 [Source:HGNC Symbol;Acc:HGNC:5253]
ENSGALG00000011365	5	49412870	49456385	WDR20	WD repeat domain 20 [Source:HGNC Symbol;Acc:HGNC:19667]
Genes overlapping with region 8
5	50926000	50954000
No Genes Found
Genes overlapping with region 9
5	55928000	56136000
Ensembl Gene ID	Chr	Start (bp)	End (bp)	Gene Name	Description
ENSGALG00000012137	5	55979030	56032939	KTN1	Gallus gallus kinectin 1 (kinesin receptor) (KTN1), mRNA. [Source:RefSeq mRNA;Acc:NM_205376]
ENSGALG00000012145	5	56060581	56068036	TBPL2	Gallus gallus TATA box binding protein like 2 (TBPL2), mRNA. [Source:RefSeq mRNA;Acc:NM_001098853]
ENSGALG00000012148	5	56069690	56086085	ATG14	autophagy related 14 [Source:HGNC Symbol;Acc:HGNC:19962]
ENSGALG00000012154	5	56090027	56126129	FBXO34	Gallus gallus F-box protein 34 (FBXO34), mRNA. [Source:RefSeq mRNA;Acc:NM_001031213]
ENSGALG00000012165	5	56134600	56152967	DLGAP5	discs, large (Drosophila) homolog-associated protein 5 [Source:HGNC Symbol;Acc:HGNC:16864]
Genes overlapping with region 10
7	35378000	36214000
Ensembl Gene ID	Chr	Start (bp)	End (bp)	Gene Name	Description
ENSGALG00000012538	7	35531192	35536596	NR4A2	nuclear receptor subfamily 4, group A, member 2 [Source:HGNC Symbol;Acc:HGNC:7981]
ENSGALG00000012543	7	35565240	35605889	GPD2	glycerol-3-phosphate dehydrogenase 2 (mitochondrial) [Source:HGNC Symbol;Acc:HGNC:4456]
ENSGALG00000012544	7	35699646	35709482	GALNT5	polypeptide N-acetylgalactosaminyltransferase 5 [Source:HGNC Symbol;Acc:HGNC:4127]
ENSGALG00000020575	7	35708864	35712432	ERMN	ermin, ERM-like protein [Source:HGNC Symbol;Acc:HGNC:29208]
ENSGALG00000012545	7	35716692	35725457	CYTIP	cytohesin 1 interacting protein [Source:HGNC Symbol;Acc:HGNC:9506]
ENSGALG00000012547	7	35731034	35744854	ACVR1C	activin A receptor, type IC [Source:HGNC Symbol;Acc:HGNC:18123]
ENSGALG00000012551	7	35757877	35778048	ACVR1	Gallus gallus activin A receptor, type I (ACVR1), mRNA. [Source:RefSeq mRNA;Acc:NM_204560]
ENSGALG00000012554	7	35804359	35810329	UPP2	uridine phosphorylase 2 [Source:HGNC Symbol;Acc:HGNC:23061]
ENSGALG00000012555	7	35813624	35852384	CCDC148	coiled-coil domain containing 148 [Source:HGNC Symbol;Acc:HGNC:25191]
ENSGALG00000012561	7	35886563	35934124	PKP4	Gallus gallus plakophilin 4 (PKP4), mRNA. [Source:RefSeq mRNA;Acc:NM_001006529]
ENSGALG00000012564	7	35944238	35948751		Uncharacterized protein [Source:UniProtKB/TrEMBL;Acc:F1NC72]
ENSGALG00000012570	7	35982772	36031475	TANC1	tetratricopeptide repeat, ankyrin repeat and coiled-coil containing 1 [Source:HGNC Symbol;Acc:HGNC:29364]
ENSGALG00000012574	7	36025240	36049713	WDSUB1	Gallus gallus WD repeat, sterile alpha motif and U-box domain containing 1 (WDSUB1), mRNA. [Source:RefSeq mRNA;Acc:NM_001031263]
ENSGALG00000012579	7	36053283	36160945	BAZ2B	Gallus gallus bromodomain adjacent to zinc finger domain, 2B (BAZ2B), mRNA. [Source:RefSeq mRNA;Acc:NM_204677]
ENSGALG00000012584	7	36187551	36206842	39142	membrane-associated ring finger (C3HC4) 7, E3 ubiquitin protein ligase [Source:HGNC Symbol;Acc:HGNC:17393]
ENSGALG00000012587	7	36209704	36213218	NAA20	N(alpha)-acetyltransferase 20, NatB catalytic subunit [Source:HGNC Symbol;Acc:HGNC:15908]
ENSGALG00000026227	7	35757572	35757688	gga-mir-6546	gga-mir-6546 [Source:miRBase;Acc:MI0022362]
Genes overlapping with region 11
11	1464000	4022000
Ensembl Gene ID	Chr	Start (bp)	End (bp)	Gene Name	Description
ENSGALG00000002313	11	1461223	1465272	SLC38A7	solute carrier family 38, member 7 [Source:HGNC Symbol;Acc:HGNC:25582]
ENSGALG00000002321	11	1467002	1476920	GOT2	Gallus gallus glutamic-oxaloacetic transaminase 2, mitochondrial (aspartate aminotransferase 2) (GOT2), nuclear gene encoding mitochondrial protein, mRNA. [Source:RefSeq mRNA;Acc:NM_205523]
ENSGALG00000026903	11	1479310	1484634	CALB2	Gallus gallus calbindin 2, 29kDa (calretinin) (CALB2), mRNA. [Source:RefSeq mRNA;Acc:NM_205316]
ENSGALG00000002351	11	1485037	1493199	PNP	purine nucleoside phosphorylase [Source:HGNC Symbol;Acc:HGNC:7892]
ENSGALG00000002407	11	1537250	1641091	HYDIN	HYDIN, axonemal central pair apparatus protein [Source:HGNC Symbol;Acc:HGNC:19368]
ENSGALG00000002458	11	1641769	1692729	VAC14	Gallus gallus Vac14 homolog (S. cerevisiae) (VAC14), mRNA. [Source:RefSeq mRNA;Acc:NM_001030564]
ENSGALG00000002467	11	1695689	1703743	MTSS1L	metastasis suppressor 1-like [Source:HGNC Symbol;Acc:HGNC:25094]
ENSGALG00000028466	11	1707758	1713030	IL34	interleukin 34 [Source:HGNC Symbol;Acc:HGNC:28529]
ENSGALG00000002531	11	1714129	1742698	SF3B3	Uncharacterized protein [Source:UniProtKB/TrEMBL;Acc:F1NZF7]
ENSGALG00000002531	11	1714129	1742698	SF3B3	Uncharacterized protein [Source:UniProtKB/TrEMBL;Acc:F1NZF7]
ENSGALG00000002603	11	1742789	1757446	COG4	Gallus gallus component of oligomeric golgi complex 4 (COG4), mRNA. [Source:RefSeq mRNA;Acc:NM_001012775]
ENSGALG00000002648	11	1757521	1767364	FUK	fucokinase [Source:HGNC Symbol;Acc:HGNC:29500]
ENSGALG00000002651	11	1768865	1771005	ST3GAL2	Gallus gallus ST3 beta-galactoside alpha-2,3-sialyltransferase 2 (ST3GAL2), mRNA. [Source:RefSeq mRNA;Acc:NM_204480]
ENSGALG00000002651	11	1768865	1771005	ST3GAL2	Gallus gallus ST3 beta-galactoside alpha-2,3-sialyltransferase 2 (ST3GAL2), mRNA. [Source:RefSeq mRNA;Acc:NM_204480]
ENSGALG00000002690	11	1775734	1793123	PDPR	pyruvate dehydrogenase phosphatase regulatory subunit [Source:HGNC Symbol;Acc:HGNC:30264]
ENSGALG00000002745	11	1793608	1828218	GLG1	Gallus gallus golgi glycoprotein 1 (GLG1), mRNA. [Source:RefSeq mRNA;Acc:NM_205496]
ENSGALG00000002755	11	1852350	1876487	RFWD3	ring finger and WD repeat domain 3 [Source:HGNC Symbol;Acc:HGNC:25539]
ENSGALG00000002766	11	1878939	1882711	MLKL	mixed lineage kinase domain-like [Source:HGNC Symbol;Acc:HGNC:26617]
ENSGALG00000002775	11	1883699	1891541	FA2H	fatty acid 2-hydroxylase [Source:HGNC Symbol;Acc:HGNC:21197]
ENSGALG00000002798	11	1893870	1941773	WDR59	Gallus gallus WD repeat domain 59 (WDR59), mRNA. [Source:RefSeq mRNA;Acc:NM_001012776]
ENSGALG00000029017	11	1947736	1953364		Uncharacterized protein [Source:UniProtKB/TrEMBL;Acc:R4GMK8]
ENSGALG00000023828	11	1954985	1958515	LDHD	lactate dehydrogenase D [Source:HGNC Symbol;Acc:HGNC:19708]
ENSGALG00000000038	11	1959124	1960900		Gallus gallus chymotrypsinogen 2-like (LOC431235), mRNA. [Source:RefSeq mRNA;Acc:NM_001277636]
ENSGALG00000028291	11	1965021	1969817	BCAR1	breast cancer anti-estrogen resistance 1 [Source:HGNC Symbol;Acc:HGNC:971]
ENSGALG00000002853	11	1970808	2023641	CFDP1	Gallus gallus craniofacial development protein 1 (CFDP1), mRNA. [Source:RefSeq mRNA;Acc:NM_001001189]
ENSGALG00000002861	11	2023935	2028067	TMEM170A	Gallus gallus transmembrane protein 170A (TMEM170A), mRNA. [Source:RefSeq mRNA;Acc:NM_001080880]
ENSGALG00000002957	11	2028573	2035308	SLC12A3	solute carrier family 12 (sodium/chloride transporter), member 3 [Source:HGNC Symbol;Acc:HGNC:10912]
ENSGALG00000003010	11	2038584	2104274	NUP93	Gallus gallus nucleoporin 93kDa (NUP93), mRNA. [Source:RefSeq mRNA;Acc:NM_001012526]
ENSGALG00000028451	11	2110515	2112244	MT4	Gallus gallus metallothionein 4 (MT4), mRNA. [Source:RefSeq mRNA;Acc:NM_205275]
ENSGALG00000014616	11	2113550	2114397	MT1	Gallus gallus metallothionein 3 (MT3), mRNA. [Source:RefSeq mRNA;Acc:NM_001097538]
ENSGALG00000003043	11	2119716	2134759	BBS2	Gallus gallus Bardet-Biedl syndrome 2 (BBS2), mRNA. [Source:RefSeq mRNA;Acc:NM_001012777]
ENSGALG00000003071	11	2138805	2146665	OGFOD1	2-oxoglutarate and iron-dependent oxygenase domain containing 1 [Source:HGNC Symbol;Acc:HGNC:25585]
ENSGALG00000003084	11	2147219	2153858	NUDT21	Gallus gallus nudix (nucleoside diphosphate linked moiety X)-type motif 21 (NUDT21), mRNA. [Source:RefSeq mRNA;Acc:NM_001277674]
ENSGALG00000003107	11	2154521	2175204	AMFR	autocrine motility factor receptor, E3 ubiquitin protein ligase [Source:HGNC Symbol;Acc:HGNC:463]
ENSGALG00000003163	11	2195648	2306313	GNAO1	Gallus gallus guanine nucleotide binding protein (G protein), alpha activating activity polypeptide O (GNAO1), mRNA. [Source:RefSeq mRNA;Acc:NM_001277550]
ENSGALG00000003169	11	2339681	2375869	CBFB	Gallus gallus core-binding factor, beta subunit (CBFB), mRNA. [Source:RefSeq mRNA;Acc:NM_204570]
ENSGALG00000003183	11	2386804	2414580	C11H16ORF70	Gallus gallus chromosome 11 open reading frame, human C16orf70 (C11H16ORF70), mRNA. [Source:RefSeq mRNA;Acc:NM_001030565]
ENSGALG00000003195	11	2432268	2447329	TRADD	TNFRSF1A-associated via death domain [Source:HGNC Symbol;Acc:HGNC:12030]
ENSGALG00000003201	11	2447081	2451169	FBXL8	Gallus gallus F-box and leucine-rich repeat protein 8 (FBXL8), transcript variant 2, mRNA. [Source:RefSeq mRNA;Acc:NM_001277684]
ENSGALG00000003224	11	2451762	2466446	HSF4	Gallus gallus heat shock transcription factor 4 (HSF4), mRNA. [Source:RefSeq mRNA;Acc:NM_001172374]
ENSGALG00000003258	11	2470647	2483811	DNAAF1	dynein, axonemal, assembly factor 1 [Source:HGNC Symbol;Acc:HGNC:30539]
ENSGALG00000003273	11	2484347	2490880	HSDL1	Gallus gallus hydroxysteroid dehydrogenase like 1 (HSDL1), mRNA. [Source:RefSeq mRNA;Acc:NM_001005837]
ENSGALG00000003273	11	2484347	2490880	HSDL1	Gallus gallus hydroxysteroid dehydrogenase like 1 (HSDL1), mRNA. [Source:RefSeq mRNA;Acc:NM_001005837]
ENSGALG00000003293	11	2492433	2517925	MBTPS1	membrane-bound transcription factor peptidase, site 1 [Source:HGNC Symbol;Acc:HGNC:15456]
ENSGALG00000003302	11	2518895	2522717	SLC38A8	solute carrier family 38, member 8 [Source:HGNC Symbol;Acc:HGNC:32434]
ENSGALG00000003309	11	2518960	2575181	NECAB2	N-terminal EF-hand calcium binding protein 2 [Source:HGNC Symbol;Acc:HGNC:23746]
ENSGALG00000003323	11	2590160	2594660	OSGIN1	oxidative stress induced growth inhibitor 1 [Source:HGNC Symbol;Acc:HGNC:30093]
ENSGALG00000021325	11	2635483	2648522		Uncharacterized protein [Source:UniProtKB/TrEMBL;Acc:E1BV22]
ENSGALG00000021324	11	2649333	2650811
ENSGALG00000003330	11	2659793	2660911
ENSGALG00000003374	11	2732927	2776480	ESRP2	Gallus gallus epithelial splicing regulatory protein 2 (ESRP2), mRNA. [Source:RefSeq mRNA;Acc:NM_001030566]
ENSGALG00000003396	11	2799114	2841716	NFATC3	nuclear factor of activated T-cells, cytoplasmic, calcineurin-dependent 3 [Source:HGNC Symbol;Acc:HGNC:7777]
ENSGALG00000003407	11	2885819	2901993	DUS2	dihydrouridine synthase 2 [Source:HGNC Symbol;Acc:HGNC:26014]
ENSGALG00000003415	11	2901704	2903624	DDX28	DEAD (Asp-Glu-Ala-Asp) box polypeptide 28 [Source:HGNC Symbol;Acc:HGNC:17330]
ENSGALG00000003425	11	2905926	2921109		Gallus gallus galanin receptor type 1-like (LOC415713), mRNA. [Source:RefSeq mRNA;Acc:NM_001128061]
ENSGALG00000003433	11	2943082	2953938		Uncharacterized protein [Source:UniProtKB/TrEMBL;Acc:F1NQJ0]
ENSGALG00000021316	11	2960315	3007093	SLC12A4	solute carrier family 12 (potassium/chloride transporter), member 4 [Source:HGNC Symbol;Acc:HGNC:10913]
ENSGALG00000003560	11	3049759	3112852	SLC6A2	Gallus gallus solute carrier family 6 (neurotransmitter transporter, noradrenalin), member 2 (SLC6A2), mRNA. [Source:RefSeq mRNA;Acc:NM_204716]
ENSGALG00000003574	11	3134045	3162192	LPCAT2	Gallus gallus lysophosphatidylcholine acyltransferase 2 (LPCAT2), mRNA. [Source:RefSeq mRNA;Acc:NM_001030568]
ENSGALG00000003580	11	3182494	3220410	MMP2	Gallus gallus matrix metallopeptidase 2 (gelatinase A, 72kDa gelatinase, 72kDa type IV collagenase) (MMP2), mRNA. [Source:RefSeq mRNA;Acc:NM_204420]
ENSGALG00000003583	11	3290754	3295210		Uncharacterized protein [Source:UniProtKB/TrEMBL;Acc:F1NJS7]
ENSGALG00000023738	11	3356406	3358310	IRX6	iroquois homeobox 6 [Source:HGNC Symbol;Acc:HGNC:14675]
ENSGALG00000003588	11	3660025	3663534		Uncharacterized protein [Source:UniProtKB/TrEMBL;Acc:E1C7A8]
ENSGALG00000002356	11	1503664	1505955	CMTR2	cap methyltransferase 2 [Source:HGNC Symbol;Acc:HGNC:25635]
ENSGALG00000021345	11	2423734	2424981	B3GNT9	UDP-GlcNAc:betaGal beta-1,3-N-acetylglucosaminyltransferase 9 [Source:HGNC Symbol;Acc:HGNC:28714]
ENSGALG00000025493	11	1737268	1737347	SNORD111	Small nucleolar RNA SNORD111 [Source:RFAM;Acc:RF00611]
ENSGALG00000018260	11	2036243	2036325	gga-mir-138-2	gga-mir-138-2 [Source:miRBase;Acc:MI0001228]
ENSGALG00000025319	11	1740337	1740418	SNORD111	Small nucleolar RNA SNORD111 [Source:RFAM;Acc:RF00611]
ENSGALG00000025561	11	1933494	1933588	gga-mir-1643	gga-mir-1643 [Source:miRBase;Acc:MI0007375]
ENSGALG00000028008	11	3198830	3198884
Genes overlapping with region 12
15	3236000	3568000
Ensembl Gene ID	Chr	Start (bp)	End (bp)	Gene Name	Description
ENSGALG00000002579	15	3219108	3322455	RIMBP2	Gallus gallus RIMS binding protein 2 (RIMBP2), mRNA. [Source:RefSeq mRNA;Acc:NM_204255]
ENSGALG00000002645	15	3327008	3343689	PIWIL1	Gallus gallus piwi-like 1 (Drosophila) (PIWIL1), mRNA. [Source:RefSeq mRNA;Acc:NM_001098852]
ENSGALG00000002671	15	3532964	3685616	TMEM132D	transmembrane protein 132D [Source:HGNC Symbol;Acc:HGNC:29411]
ENSGALG00000002652	15	3411518	3413275	FZD10	Gallus gallus frizzled family receptor 10 (FZD10), mRNA. [Source:RefSeq mRNA;Acc:NM_204098]
Genes overlapping with region 13
20	5424000	5662000
Ensembl Gene ID	Chr	Start (bp)	End (bp)	Gene Name	Description
ENSGALG00000003855	20	5420258	5426885	SRC	Gallus gallus v-src sarcoma viral oncogene (SRC), mRNA. [Source:RefSeq mRNA;Acc:NM_205457]
ENSGALG00000027458	20	5426991	5427653
ENSGALG00000027126	20	5430149	5434660	BLCAP	bladder cancer associated protein [Source:HGNC Symbol;Acc:HGNC:1055]
ENSGALG00000003909	20	5439544	5445478	PIGT	phosphatidylinositol glycan anchor biosynthesis, class T [Source:HGNC Symbol;Acc:HGNC:14938]
ENSGALG00000003921	20	5446693	5453177	DBNDD2	dysbindin (dystrobrevin binding protein 1) domain containing 2 [Source:HGNC Symbol;Acc:HGNC:15881]
ENSGALG00000021357	20	5455613	5457031		Uncharacterized protein [Source:UniProtKB/TrEMBL;Acc:E1BT54]
ENSGALG00000029089	20	5458592	5461795		Uncharacterized protein [Source:UniProtKB/TrEMBL;Acc:R4GG68]
ENSGALG00000003929	20	5464904	5467153	SYS1	Gallus gallus SYS1 Golgi-localized integral membrane protein homolog (S. cerevisiae) (SYS1), mRNA. [Source:RefSeq mRNA;Acc:NM_001278005]
ENSGALG00000003932	20	5472060	5486605	SDC4	Gallus gallus syndecan 4 (SDC4), mRNA. [Source:RefSeq mRNA;Acc:NM_001007869]
ENSGALG00000003952	20	5492224	5505650	RBPJL	recombination signal binding protein for immunoglobulin kappa J region-like [Source:HGNC Symbol;Acc:HGNC:13761]
ENSGALG00000004028	20	5499775	5512785	MATN4	matrilin 4 [Source:HGNC Symbol;Acc:HGNC:6910]
ENSGALG00000004074	20	5520686	5526950	KCNS1	potassium voltage-gated channel, delayed-rectifier, subfamily S, member 1 [Source:HGNC Symbol;Acc:HGNC:6300]
ENSGALG00000004098	20	5529249	5569433	STK4	Gallus gallus serine/threonine kinase 4 (STK4), mRNA. [Source:RefSeq mRNA;Acc:NM_001030853]
ENSGALG00000004110	20	5569460	5573011	TOMM34	translocase of outer mitochondrial membrane 34 [Source:HGNC Symbol;Acc:HGNC:15746]
ENSGALG00000004123	20	5576340	5585560
ENSGALG00000004143	20	5585812	5600234	YWHAB	Gallus gallus tyrosine 3-monooxygenase/tryptophan 5-monooxygenase activation protein, beta polypeptide (YWHAB), mRNA. [Source:RefSeq mRNA;Acc:NM_001006289]
ENSGALG00000004143	20	5585812	5600234	YWHAB	Gallus gallus tyrosine 3-monooxygenase/tryptophan 5-monooxygenase activation protein, beta polypeptide (YWHAB), mRNA. [Source:RefSeq mRNA;Acc:NM_001006289]
ENSGALG00000004146	20	5622925	5666183	RIMS4	regulating synaptic membrane exocytosis 4 [Source:HGNC Symbol;Acc:HGNC:16183]
Genes overlapping with region 14
25	906000	1762000
Ensembl Gene ID	Chr	Start (bp)	End (bp)	Gene Name	Description
ENSGALG00000026754	25	885230	907160		Gallus gallus feather keratin 1-like (LOC769139), mRNA. [Source:RefSeq mRNA;Acc:NM_001277931]
ENSGALG00000027167	25	908919	910020		Gallus gallus feather keratin 1-like (LOC100858797), mRNA. [Source:RefSeq mRNA;Acc:NM_001277960]
ENSGALG00000028211	25	928748	929859		Gallus gallus feather keratin 1-like (LOC100859427), mRNA. [Source:RefSeq mRNA;Acc:NM_001277807]
ENSGALG00000026987	25	932301	933146		Gallus gallus feather keratin 1-like (LOC426914), mRNA. [Source:RefSeq mRNA;Acc:NM_001277964]
ENSGALG00000028843	25	950252	951341		Gallus gallus feather keratin 1-like (LOC426913), mRNA. [Source:RefSeq mRNA;Acc:NM_001277798]
ENSGALG00000009189	25	1016478	1017754		Gallus gallus keratin (LOC396480), mRNA. [Source:RefSeq mRNA;Acc:NM_001277979]
ENSGALG00000018882	25	1019563	1020045		Gallus gallus keratin (LOC396479), mRNA. [Source:RefSeq mRNA;Acc:NM_001277746]
ENSGALG00000029144	25	1028396	1030474		Gallus gallus scale keratin-like (LOC769486), mRNA. [Source:RefSeq mRNA;Acc:NM_001277924]
ENSGALG00000024136	25	1033745	1035340		Gallus gallus beta-keratin (LOC408038), mRNA. [Source:RefSeq mRNA;Acc:NM_001001310]
ENSGALG00000024135	25	1092354	1093544		Uncharacterized protein [Source:UniProtKB/TrEMBL;Acc:H9L3L6]
ENSGALG00000018878	25	1112688	1120338		Uncharacterized protein [Source:UniProtKB/TrEMBL;Acc:H9KZL5]
ENSGALG00000027316	25	1132880	1134156	CRNN	Gallus gallus cornulin (CRNN), mRNA. [Source:RefSeq mRNA;Acc:NM_001172376]
ENSGALG00000026256	25	1144608	1151966		Uncharacterized protein [Source:UniProtKB/TrEMBL;Acc:R4GHD1]
ENSGALG00000009163	25	1153918	1155640	S100A11	Gallus gallus S100 calcium binding protein A11 (S100A11), mRNA. [Source:RefSeq mRNA;Acc:NM_205166]
ENSGALG00000009153	25	1156086	1174496	COPA	Gallus gallus coatomer protein complex, subunit alpha (COPA), mRNA. [Source:RefSeq mRNA;Acc:NM_001031405]
ENSGALG00000009147	25	1174614	1186654	NCSTN	Gallus gallus nicastrin (NCSTN), mRNA. [Source:RefSeq mRNA;Acc:NM_001004413]
ENSGALG00000025817	25	1195012	1199650	NHLH1	Gallus gallus nescient helix loop helix 1 (NHLH1), mRNA. [Source:RefSeq mRNA;Acc:NM_204121]
ENSGALG00000024120	25	1203875	1214181	VANGL2	VANGL planar cell polarity protein 2 [Source:HGNC Symbol;Acc:HGNC:15511]
ENSGALG00000006229	25	1223442	1225768		Uncharacterized protein [Source:UniProtKB/TrEMBL;Acc:H9KZE1]
ENSGALG00000024118	25	1228267	1232973	SLAMF1	signaling lymphocytic activation molecule family member 1 [Source:HGNC Symbol;Acc:HGNC:10903]
ENSGALG00000002707	25	1235469	1238292	CHRNB2	Gallus gallus cholinergic receptor, nicotinic, beta 2 (neuronal) (CHRNB2), mRNA. [Source:RefSeq mRNA;Acc:NM_204813]
ENSGALG00000021475	25	1239380	1249280	ADAR	adenosine deaminase, RNA-specific [Source:HGNC Symbol;Acc:HGNC:225]
ENSGALG00000027194	25	1263788	1264966	PMVK	phosphomevalonate kinase [Source:HGNC Symbol;Acc:HGNC:9141]
ENSGALG00000026423	25	1270841	1272604	PYGO2	pygopus family PHD finger 2 [Source:HGNC Symbol;Acc:HGNC:30257]
ENSGALG00000006863	25	1272622	1277155	SHC1	SHC (Src homology 2 domain containing) transforming protein 1 [Source:HGNC Symbol;Acc:HGNC:10840]
ENSGALG00000028664	25	1283199	1283700	CKS1B	Gallus gallus CDC28 protein kinase regulatory subunit 1B (CKS1B), mRNA. [Source:RefSeq mRNA;Acc:NM_001112806]
ENSGALG00000027700	25	1284086	1286863	FLAD1	flavin adenine dinucleotide synthetase 1 [Source:HGNC Symbol;Acc:HGNC:24671]
ENSGALG00000002702	25	1287270	1293699
ENSGALG00000025924	25	1295145	1297990	AQP10	aquaporin 10 [Source:HGNC Symbol;Acc:HGNC:16029]
ENSGALG00000024094	25	1301334	1320300	UBAP2L	ubiquitin associated protein 2-like [Source:HGNC Symbol;Acc:HGNC:29877]
ENSGALG00000013547	25	1322853	1326527	C1orf43	chromosome 1 open reading frame 43 [Source:HGNC Symbol;Acc:HGNC:29876]
ENSGALG00000013537	25	1329825	1341487	TPM3	tropomyosin 3 [Source:HGNC Symbol;Acc:HGNC:12012]
ENSGALG00000013537	25	1329825	1341487	TPM3	tropomyosin 3 [Source:HGNC Symbol;Acc:HGNC:12012]
ENSGALG00000013529	25	1346286	1369964	NUP210L	nucleoporin 210kDa-like [Source:HGNC Symbol;Acc:HGNC:29915]
ENSGALG00000028880	25	1367692	1369964	FDPS	farnesyl diphosphate synthase [Source:HGNC Symbol;Acc:HGNC:3631]
ENSGALG00000027928	25	1379322	1381065	RUSC1	RUN and SH3 domain containing 1 [Source:HGNC Symbol;Acc:HGNC:17153]
ENSGALG00000014638	25	1386032	1419314	ASH1L	ash1 (absent, small, or homeotic)-like (Drosophila) [Source:HGNC Symbol;Acc:HGNC:19088]
ENSGALG00000019796	25	1424761	1432348	DAP3	death associated protein 3 [Source:HGNC Symbol;Acc:HGNC:2673]
ENSGALG00000019794	25	1432500	1435995	MSTO1	misato 1, mitochondrial distribution and morphology regulator [Source:HGNC Symbol;Acc:HGNC:29678]
ENSGALG00000014643	25	1435904	1456763		Uncharacterized protein [Source:UniProtKB/TrEMBL;Acc:H9L0N1]
ENSGALG00000014646	25	1456553	1466520	SYT11	synaptotagmin XI [Source:HGNC Symbol;Acc:HGNC:19239]
ENSGALG00000014647	25	1470833	1476232	RIT1	Gallus gallus Ras-like without CAAX 1 (RIT1), mRNA. [Source:RefSeq mRNA;Acc:NM_001031327]
ENSGALG00000014652	25	1477475	1485201	KIAA0907	Gallus gallus KIAA0907 (KIAA0907), mRNA. [Source:RefSeq mRNA;Acc:NM_001031328]
ENSGALG00000019789	25	1489147	1493023	EFCAB12	EF-hand calcium binding domain 12 [Source:HGNC Symbol;Acc:HGNC:28061]
ENSGALG00000014653	25	1494541	1500679	HORMAD1	HORMA domain containing 1 [Source:HGNC Symbol;Acc:HGNC:25245]
ENSGALG00000014640	25	1500771	1503713	GOLPH3L	golgi phosphoprotein 3-like [Source:HGNC Symbol;Acc:HGNC:24882]
ENSGALG00000026565	25	1504330	1508584	ENSA	Gallus gallus endosulfine alpha (ENSA), mRNA. [Source:RefSeq mRNA;Acc:NM_001007965]
ENSGALG00000028249	25	1511202	1516430	MCL1	Gallus gallus myeloid cell leukemia sequence 1 (BCL2-related) (MCL1), nuclear gene encoding mitochondrial protein, mRNA. [Source:RefSeq mRNA;Acc:NM_001257283]
ENSGALG00000026218	25	1522828	1528457	TARS2	threonyl-tRNA synthetase 2, mitochondrial (putative) [Source:HGNC Symbol;Acc:HGNC:30740]
ENSGALG00000014656	25	1531522	1538194	RPRD2	Gallus gallus regulation of nuclear pre-mRNA domain containing 2 (RPRD2), mRNA. [Source:RefSeq mRNA;Acc:NM_001012932]
ENSGALG00000028205	25	1548432	1559282	PRPF3	Gallus gallus PRP3 pre-mRNA processing factor 3 homolog (S. cerevisiae) (PRPF3), mRNA. [Source:RefSeq mRNA;Acc:NM_001031390]
ENSGALG00000000456	25	1561763	1563334	MRPS21	Gallus gallus mitochondrial ribosomal protein S21 (MRPS21), nuclear gene encoding mitochondrial protein, mRNA. [Source:RefSeq mRNA;Acc:NM_001277967]
ENSGALG00000028764	25	1566333	1569413	CA14	carbonic anhydrase XIV [Source:HGNC Symbol;Acc:HGNC:1372]
ENSGALG00000028838	25	1569584	1573307	APH1A	APH1A gamma secretase subunit [Source:HGNC Symbol;Acc:HGNC:29509]
ENSGALG00000018702	25	1585869	1586430		Uncharacterized protein [Source:UniProtKB/TrEMBL;Acc:H9L116]
ENSGALG00000010507	25	1587904	1591630	FCRL2	Gallus gallus Fc receptor-like 2 (FCRL2), mRNA. [Source:RefSeq mRNA;Acc:NM_001097529]
ENSGALG00000028795	25	1655296	1671257	CADM3	cell adhesion molecule 3 [Source:HGNC Symbol;Acc:HGNC:17601]
ENSGALG00000022137	25	1674627	1675765	CRP	Gallus gallus C-reactive protein, pentraxin-related (CRP), mRNA. [Source:RefSeq mRNA;Acc:NM_001039564]
ENSGALG00000028854	25	1678200	1680026	DUSP23	dual specificity phosphatase 23 [Source:HGNC Symbol;Acc:HGNC:21480]
ENSGALG00000022603	25	1682547	1692904	IGSF9	immunoglobulin superfamily, member 9 [Source:HGNC Symbol;Acc:HGNC:18132]
ENSGALG00000000764	25	1696346	1699747	SSR2	Gallus gallus signal sequence receptor, beta (translocon-associated protein beta) (SSR2), mRNA. [Source:RefSeq mRNA;Acc:NM_001006561]
ENSGALG00000000775	25	1700503	1705069	CTSS	Gallus gallus cathepsin S (CTSS), mRNA. [Source:RefSeq mRNA;Acc:NM_001031345]
ENSGALG00000028147	25	1705617	1707797	CTSK	Gallus gallus cathepsin K (CTSK), mRNA. [Source:RefSeq mRNA;Acc:NM_204971]
ENSGALG00000000751	25	1709351	1730021	ARNT	Gallus gallus aryl hydrocarbon receptor nuclear translocator (ARNT), mRNA. [Source:RefSeq mRNA;Acc:NM_204200]
ENSGALG00000024051	25	1732331	1745823		Uncharacterized protein [Source:UniProtKB/TrEMBL;Acc:H9L3I9]
ENSGALG00000025781	25	1746788	1963328		Uncharacterized protein [Source:UniProtKB/TrEMBL;Acc:R4GM69]
ENSGALG00000028499	25	1751126	1755032	FAM63A	family with sequence similarity 63, member A [Source:HGNC Symbol;Acc:HGNC:25648]
ENSGALG00000028119	25	1761749	1763263	CDC42SE1	CDC42 small effector protein 1 [Source:UniProtKB/Swiss-Prot;Acc:Q5ZKB1]
ENSGALG00000025985	25	921418	922143		Gallus gallus feather keratin 3-like (LOC100859191), mRNA. [Source:RefSeq mRNA;Acc:NM_001277808]
ENSGALG00000027640	25	927670	927966		feather keratin 3-like [Source:RefSeq peptide;Acc:NP_001264892]
ENSGALG00000028192	25	936060	936356		feather keratin 3 [Source:RefSeq peptide;Acc:NP_001095201]
ENSGALG00000028706	25	938931	940050	F-KER	Gallus gallus feather keratin I (F-KER), mRNA. [Source:RefSeq mRNA;Acc:NM_001081702]
ENSGALG00000024141	25	944017	944771		Gallus gallus feather keratin 1-like (LOC431325), mRNA. [Source:RefSeq mRNA;Acc:NM_001277801]
ENSGALG00000025900	25	947082	947378		feather keratin 4 [Source:RefSeq peptide;Acc:NP_001095202]
ENSGALG00000024138	25	1012921	1013391		Uncharacterized protein [Source:UniProtKB/TrEMBL;Acc:H9KZL7]
ENSGALG00000029080	25	1124144	1125064		Uncharacterized protein [Source:UniProtKB/TrEMBL;Acc:R4GKB7]
ENSGALG00000027054	25	1672509	1673429	ACKR1	atypical chemokine receptor 1 (Duffy blood group) [Source:HGNC Symbol;Acc:HGNC:4035]
ENSGALG00000025563	25	1381572	1381664	gga-mir-1629	gga-mir-1629 [Source:miRBase;Acc:MI0007358]
ENSGALG00000026685	25	1328897	1328986
ENSGALG00000025499	25	1457611	1457692	gga-mir-1752	gga-mir-1752 [Source:miRBase;Acc:MI0007493]
ENSGALG00000025620	25	1305131	1305264	SNORA58	Small nucleolar RNA SNORA58 [Source:RFAM;Acc:RF00418]
ENSGALG00000025704	25	1482263	1482390	SCARNA15	Small Cajal body specific RNA 15 [Source:RFAM;Acc:RF00426]
ENSGALG00000027697	25	1588340	1588449	gga-mir-6646-2	gga-mir-6646-1 [Source:miRBase;Acc:MI0022464]
ENSGALG00000027560	25	1309436	1309513	gga-mir-3536	gga-mir-3536 [Source:miRBase;Acc:MI0015389]
Genes overlapping with region 15
28	3778000	4716000
Ensembl Gene ID	Chr	Start (bp)	End (bp)	Gene Name	Description
ENSGALG00000003499	28	3782857	3800231	MAST3	microtubule associated serine/threonine kinase 3 [Source:HGNC Symbol;Acc:HGNC:19036]
ENSGALG00000027301	28	3800995	3805633	IL12RB1	interleukin 12 receptor, beta 1 [Source:HGNC Symbol;Acc:HGNC:5971]
ENSGALG00000003527	28	3810197	3816386	ARRDC2	arrestin domain containing 2 [Source:HGNC Symbol;Acc:HGNC:25225]
ENSGALG00000024264	28	3817985	3821777	C19orf45	chromosome 19 open reading frame 45 [Source:HGNC Symbol;Acc:HGNC:24745]
ENSGALG00000003561	28	3820870	3825356	PEX11G	Gallus gallus peroxisomal biogenesis factor 11 gamma (PEX11G), mRNA. [Source:RefSeq mRNA;Acc:NM_001006340]
ENSGALG00000027696	28	3825626	3828822		Uncharacterized protein [Source:UniProtKB/TrEMBL;Acc:R4GMF0]
ENSGALG00000003572	28	3836428	3859953		Uncharacterized protein [Source:UniProtKB/TrEMBL;Acc:F1NJU1]
ENSGALG00000003579	28	3878507	3912897	CTK-1	Tyrosine-protein kinase receptor [Source:UniProtKB/TrEMBL;Acc:F1NJT2]
ENSGALG00000003703	28	3920735	3924954	USE1	Gallus gallus unconventional SNARE in the ER 1 homolog (S. cerevisiae) (USE1), mRNA. [Source:RefSeq mRNA;Acc:NM_001030939]
ENSGALG00000003717	28	3926426	3956759	MYO9B	myosin IXB [Source:HGNC Symbol;Acc:HGNC:7609]
ENSGALG00000003727	28	3966089	3971791	HAUS8	HAUS augmin-like complex, subunit 8 [Source:HGNC Symbol;Acc:HGNC:30532]
ENSGALG00000028479	28	3977744	3981224		Uncharacterized protein [Source:UniProtKB/TrEMBL;Acc:R4GGN3]
ENSGALG00000003742	28	3981682	4015690	CPAMD8	C3 and PZP-like, alpha-2-macroglobulin domain containing 8 [Source:HGNC Symbol;Acc:HGNC:23228]
ENSGALG00000021610	28	4018403	4021126	F2RL3	coagulation factor II (thrombin) receptor-like 3 [Source:HGNC Symbol;Acc:HGNC:3540]
ENSGALG00000003771	28	4027895	4040279	SIN3B	SIN3 transcription regulator family member B [Source:HGNC Symbol;Acc:HGNC:19354]
ENSGALG00000003778	28	4047183	4053420	TMEM38A	Gallus gallus transmembrane protein 38A (TMEM38A), mRNA. [Source:RefSeq mRNA;Acc:NM_001079758]
ENSGALG00000027132	28	4069474	4072974		Uncharacterized protein [Source:UniProtKB/TrEMBL;Acc:R4GK26]
ENSGALG00000003794	28	4075459	4081608	SLC35E1	solute carrier family 35, member E1 [Source:HGNC Symbol;Acc:HGNC:20803]
ENSGALG00000003824	28	4084144	4096180	CHERP	calcium homeostasis endoplasmic reticulum protein [Source:RefSeq peptide;Acc:NP_001006341]
ENSGALG00000021883	28	4096164	4099851	C19orf44	chromosome 19 open reading frame 44 [Source:HGNC Symbol;Acc:HGNC:26141]
ENSGALG00000003914	28	4100227	4103457	CALR3	calreticulin 3 [Source:HGNC Symbol;Acc:HGNC:20407]
ENSGALG00000021601	28	4108810	4136967	EPS15L1	epidermal growth factor receptor pathway substrate 15-like 1 [Source:HGNC Symbol;Acc:HGNC:24634]
ENSGALG00000003939	28	4146806	4149435	KLF2	Kruppel-like factor 2; Uncharacterized protein [Source:UniProtKB/TrEMBL;Acc:E1C442]
ENSGALG00000003959	28	4170461	4181174	AP1M1	Gallus gallus adaptor-related protein complex 1, mu 1 subunit (AP1M1), mRNA. [Source:RefSeq mRNA;Acc:NM_001007886]
ENSGALG00000003978	28	4182224	4186694	CIB3	calcium and integrin binding family member 3 [Source:HGNC Symbol;Acc:HGNC:24580]
ENSGALG00000028851	28	4190585	4194693	RAB8A	Gallus gallus RAB8A, member RAS oncogene family (RAB8A), mRNA. [Source:RefSeq mRNA;Acc:NM_001031504]
ENSGALG00000002563	28	4195685	4203208	TPM4	tropomyosin 4 [Source:HGNC Symbol;Acc:HGNC:12013]
ENSGALG00000028787	28	4285574	4286122		Uncharacterized protein [Source:UniProtKB/TrEMBL;Acc:R4GMB1]
ENSGALG00000004048	28	4410520	4497158	PTPRS	receptor-type tyrosine-protein phosphatase delta precursor [Source:RefSeq peptide;Acc:NP_990738]
ENSGALG00000004091	28	4512762	4588636	KDM4B	lysine (K)-specific demethylase 4B [Source:HGNC Symbol;Acc:HGNC:29136]
ENSGALG00000004132	28	4594418	4604249	UHRF1	ubiquitin-like with PHD and ring finger domains 1 [Source:HGNC Symbol;Acc:HGNC:12556]
ENSGALG00000004157	28	4614335	4622270	PLIN3	perilipin 3 [Source:HGNC Symbol;Acc:HGNC:16893]
ENSGALG00000004200	28	4673752	4692777	DPP9	dipeptidyl-peptidase 9 [Source:HGNC Symbol;Acc:HGNC:18648]
ENSGALG00000004252	28	4692987	4696452		Uncharacterized protein [Source:UniProtKB/TrEMBL;Acc:F1NZ37]
ENSGALG00000004263	28	4697151	4701356	C28H19ORF10	Gallus gallus chromosome 28 open reading frame, human C19orf10 (C28H19ORF10), mRNA. [Source:RefSeq mRNA;Acc:NM_001006342]
ENSGALG00000004266	28	4703154	4709520	TNFAIP8L1	Gallus gallus tumor necrosis factor, alpha-induced protein 8-like 1 (TNFAIP8L1), mRNA. [Source:RefSeq mRNA;Acc:NM_001006343]
ENSGALG00000026850	28	4625272	4627738	TICAM1	Gallus gallus toll-like receptor adaptor molecule 1 (TICAM1), mRNA. [Source:RefSeq mRNA;Acc:NM_001081506]
ENSGALG00000004168	28	4632406	4634454	FEM1A	fem-1 homolog a (C. elegans) [Source:HGNC Symbol;Acc:HGNC:16934]
ENSGALG00000028768	28	4708912	4710012		Uncharacterized protein [Source:UniProtKB/TrEMBL;Acc:R4GKY8]
ENSGALG00000018314	28	4641011	4641105	gga-mir-7-3	gga-mir-7-3 [Source:miRBase;Acc:MI0001269]
ENSGALG00000028274	28	4471108	4471217	gga-mir-6666	gga-mir-6666 [Source:miRBase;Acc:MI0022486]
ENSGALG00000027005	28	4049943	4050052	gga-mir-6693	gga-mir-6693 [Source:miRBase;Acc:MI0022514]
